# Supplementary material for: Stable Isotopic Tracer Phospholipidomics Reveals Contributions of Key Phospholipid Biosynthetic Pathways to Low Hepatocyte Phosphatidylcholine to Phosphatidylethanolamine Ratio Induced by Free Fatty Acids
Source: Metabolites. 2021 Mar 22;11(3):188. doi: 10.3390/metabo11030188 (PMC8004269; doi:10.3390/metabo11030188)
Supplement: Supplementary file 1 [file metabolites-11-00188-s001.zip]

Archive with 2 entries (2 files):
- Peng et al_Supplementary Information_revision.docx
- Peng et al_Supplementary Tables_revision.xlsx
