# Supplementary material for: Stable Isotopic Tracer Phospholipidomics Reveals Contributions of Key Phospholipid Biosynthetic Pathways to Low Hepatocyte Phosphatidylcholine to Phosphatidylethanolamine Ratio Induced by Free Fatty Acids
Source: Metabolites. 2021 Mar 22;11(3):188. doi: 10.3390/metabo11030188 (PMC8004269; doi:10.3390/metabo11030188)
Supplement: Supplementary file 1 [file metabolites-11-00188-s001.zip › Peng et al_Supplementary Tables_revision.xlsx]

## Sheet: S_table_1
Supplementary Table 1. Phospholipid secrection profile in response to MFFA treatment
	Ctrl 0 hr (mean ± sem, pmol/ml)	Ctrl 3 hr (mean ± sem, pmol/ml)	Ctrl 6 hr (mean ± sem, pmol/ml)	Ctrl 12 hr (mean ± sem, pmol/ml)	Ctrl 24 hr (mean ± sem, pmol/ml)	Ctrl 48 hr (mean ± sem, pmol/ml)		Mean % difference to corresponding time point						Mann-Whitney U test
								MFFA 3 hr	MFFA 6 hr	MFFA 12 hr	MFFA 24 hr	MFFA 48 hr		(Ctrl 3, MFFA 3)	(Ctrl 6, MFFA 6)	(Ctrl 12, MFFA 12)	(Ctrl 24, MFFA 24)	(Ctrl 48, MFFA 48)
PC/PE	10.1 ± 1.2	13 ± 0.9	11.7 ± 1	11.5 ± 0.8	12.1 ± 0.3	12.6 ± 0.5		-54.1426	-43.469	-53.913	-60.2484	-59.2079		0.0151914	0.0151914	0.0151914	0.0147005	0.0151914
Lipid class
Phosphatidylcholine	146 ± 36.7	2884.9 ± 322.6	4227.9 ± 332.5	8112.5 ± 1550.3	12751.4 ± 1168	18097.6 ± 1212.6		-56.3777	-48.5927	-55.5151	-24.9131	10.5156		0.0151914	0.0151914	0.030301	0.0969654	0.332503
Phosphatidylethanolamine	14.6 ± 3.6	224.5 ± 25.4	371.3 ± 42.5	739 ± 180.3	1063.3 ± 115.4	1442 ± 120.1		-5.85811	-7.77104	-5.2571	92.3489	166.514		0.442617	0.332503	0.332503	0.0151914	0.0151914
Lipid species
PC(28:0)	0.4 ± 0	0.4 ± 0	0.7 ± 0.1	1.3 ± 0.3	1.7 ± 0.3	2.4 ± 0.5		-35.2941	-46.4286	-62.2642	-56.0606	-61.7021		0.0114181	0.0204166	0.0147005	0.0147005	0.0151914
PC(29:0)	0.1 ± 0	0.2 ± 0	0.3 ± 0	0.5 ± 0.1	0.7 ± 0.2	0.9 ± 0.1		-62.5	-61.5385	-57.8947	-57.6923	-65.7143		0.0315866	0.0114181	0.0198044	0.0324916	0.0142148
PC(30:0)	0.4 ± 0.1	2.7 ± 0.6	5.1 ± 1	13.3 ± 3.6	25.3 ± 5	40.6 ± 7.2		-43.3962	-58.2524	-70.7317	-66.6996	-62.2304		0.0561756	0.0151914	0.030301	0.0147005	0.0151914
PC(31:0)	0.1 ± 0	1 ± 0	1.4 ± 0.1	3.2 ± 0.8	4.4 ± 1.1	8.1 ± 1.8		-43.5897	-47.3684	-64.0625	-57.6271	-61.4198		0.0147005	0.0147005	0.0272572	0.0151914	0.030301
PC(31:1)	0.2 ± 0	2.5 ± 0.2	2.6 ± 0.1	3.6 ± 0.5	4.7 ± 0.5	6.7 ± 0.7		-47.5248	-47.619	-52.4476	-54.3011	-53.0075		0.0151914	0.0147005	0.0147005	0.0147005	0.0151914
PC(32:0)	1.8 ± 0.7	12.3 ± 2.2	32.6 ± 6.2	74.6 ± 17	108.3 ± 31.8	202.9 ± 34		-11.9919	-24.3865	-33.0318	-30.6094	-37.0964		0.442617	0.154712	0.156161	0.332503	0.0561756
PC(32:1)	2.1 ± 0.7	30.1 ± 4.5	47.3 ± 6.8	102.5 ± 23.2	189.7 ± 31.1	273.9 ± 44.1		-46.9659	-48.4161	-58.8537	-42.7856	-13.5347		0.030301	0.0151914	0.030301	0.030301	0.442617
PC(32:2)	0.6 ± 0.1	16.4 ± 2.5	23.4 ± 2.4	44.7 ± 8.9	68 ± 7	100 ± 12.8		-47.4886	-49.5726	-63.9665	-64.7189	-64.016		0.0151914	0.0151914	0.030301	0.0151914	0.0151914
PC(32:3)	0 ± 0	0.5 ± 0.1	0.8 ± 0.1	1.2 ± 0.3	1.4 ± 0.3	1.6 ± 0.1		-31.8182	-48.4848	-52.1739	-42.8571	-26.9841		0.0902013	0.0142148	0.039797	0.0732446	0.0551051
PC(33:0)	0.2 ± 0.1	0.9 ± 0.1	1.5 ± 0.2	2.4 ± 0.6	3.3 ± 0.5	6.8 ± 1.7		-45.9459	-63.7931	-71.2766	-62.5954	-73.4317		0.0147005	0.0147005	0.0147005	0.0147005	0.0151914
PC(33:1)	0.4 ± 0.1	7.2 ± 0.9	11.1 ± 1.2	20.5 ± 4	34.2 ± 4.4	51 ± 5.6		-47.7352	-50.3371	-56.7237	-44.2575	-30.4753		0.0147005	0.0147005	0.030301	0.030301	0.0969654
PC(33:2)	0.3 ± 0.1	8.4 ± 1.2	11.3 ± 1.5	18.3 ± 4.4	24.3 ± 2.1	33.1 ± 3		-48.2143	-51.2195	-57.3187	-55.1901	-60.2264		0.0147005	0.0151914	0.030301	0.0151914	0.0151914
PC(33:3)	0 ± 0	0.3 ± 0.1	0.4 ± 0.1	0.7 ± 0.2	0.8 ± 0.1	0.8 ± 0.2		-40	-40	-50	-45.4545	-15.1515		0.14407	0.148742	0.0720253	0.0265039	0.385077
PC(34:0)	0.9 ± 0.1	4.5 ± 0.8	4.9 ± 0.9	11.5 ± 1.7	15.5 ± 2.8	29.1 ± 8.1		-73.4807	-61.0256	-73.102	-50.5636	-39.5189		0.0142148	0.0151914	0.0151914	0.0147005	0.0969654
PC(34:1)	24.6 ± 6.1	344.3 ± 27.4	561.4 ± 65.9	1150.6 ± 265.3	1740.2 ± 144.8	2377.4 ± 156.4		-39.5484	-8.0513	-14.6709	82.3191	159.686		0.0151914	0.156161	0.332503	0.0151914	0.0151914
PC(34:2)	27.5 ± 8.3	496.7 ± 68.5	778.3 ± 77.4	1343.7 ± 270.4	1896.3 ± 181.1	2676.8 ± 233.6		-55.2877	-57.738	-64.7925	-44.7357	-22.5418		0.0151914	0.0151914	0.0151914	0.0151914	0.0969654
PC(34:3)	0.8 ± 0.2	22.1 ± 2.3	29.1 ± 3.5	43.6 ± 8.9	57.5 ± 6.7	80.2 ± 9.5		-50.2831	-52.1926	-55.6766	-47.4554	-32.7828		0.0151914	0.0151914	0.030301	0.0147005	0.0561756
PC(34:4)	0.3 ± 0.1	9.8 ± 1.2	14.2 ± 2.4	24.2 ± 5.2	37.8 ± 5.8	61.1 ± 11		-47.3282	-50.6151	-61.5942	-62.5828	-60.3357		0.0151914	0.030301	0.030301	0.0151914	0.0151914
PC(34:5)	0 ± 0	0.1 ± 0	0.2 ± 0	0.4 ± 0.1	0.4 ± 0.1	0.4 ± 0		0	0	-42.8571	-35.7143	-11.7647		0.424286	0.439694	0.115402	0.0569231	0.270596
PC(35:0)	0.1 ± 0	0.3 ± 0.1	0.3 ± 0.1	0.5 ± 0.1	0.7 ± 0.1	1.1 ± 0.3		-54.5455	-63.6364	-66.6667	-68.9655	-61.3636		0.0817377	1	0.0242663	0.0147005	0.0551051
PC(35:1) (a)	0.4 ± 0.2	6.3 ± 0.8	9.5 ± 0.9	16.4 ± 3.3	24 ± 1.9	40.4 ± 3.4		-46.4286	-54.3536	-60.0917	-38.8542	-23.624		0.0147005	0.0151914	0.030301	0.0147005	0.156161
PC(35:2)	1 ± 0.3	26.9 ± 2	34.2 ± 3.3	44.8 ± 7.5	68.8 ± 8.5	86 ± 9.3		-47.7654	-52.9627	-55.0838	-52.3983	-47.4695		0.0151914	0.0151914	0.030301	0.0151914	0.0151914
PC(35:3) (b)	0.2 ± 0	2.7 ± 0.2	3.5 ± 0.2	5 ± 1.2	6.6 ± 0.4	9.6 ± 0.5		-49.5327	-51.773	-57.0707	-47.5285	-49.4792		0.0147005	0.0147005	0.030301	0.0151914	0.0151914
PC(35:4)	0.2 ± 0.1	6.6 ± 0.9	8.7 ± 1.4	14.3 ± 3.2	19.3 ± 2.5	30.3 ± 2.9		-56.0606	-53.0259	-58.042	-52.0672	-54.876		0.0151914	0.0151914	0.030301	0.0151914	0.0151914
PC(35:5)	0 ± 0	0.1 ± 0	0.1 ± 0	0.1 ± 0.1	0.2 ± 0	0.3 ± 0.1		-33.3333	-60	0	33.3333	-41.6667		0.304204	0.0668072	0.5	0.214598	0.115402
PC(36:0)	1.4 ± 0.1	2 ± 0.2	2.1 ± 0.1	2.5 ± 0.2	2.7 ± 0.2	5.4 ± 0.4		-55.1282	-53.6585	-47	-40.1869	-40.367		0.0147005	0.0147005	0.0147005	0.0151914	0.0551051
PC(36:1)	6 ± 2.1	69.3 ± 7.3	106.8 ± 11.7	200.4 ± 35.7	320.7 ± 31	459 ± 33.2		-50.3067	-45.846	-40.8756	50.5691	187.577		0.0151914	0.0151914	0.030301	0.235243	0.0151914
PC(36:2)	11.4 ± 3.7	219.8 ± 19.3	323.5 ± 17.5	561.7 ± 102.7	821.8 ± 91.5	1119.7 ± 130.7		-54.5093	-48.5933	-56.1579	-19.3539	41.417		0.0151914	0.0151914	0.0151914	0.0969654	0.235243
PC(36:3)	8 ± 2.1	124.3 ± 14	166.9 ± 12.2	278.5 ± 54.3	421 ± 37.8	600.4 ± 47		-52.3532	-50.4793	-57.2365	-25.0906	13.7783		0.0151914	0.0151914	0.030301	0.0969654	0.332503
PC(16:0_20:4)	16.2 ± 3.7	426.3 ± 60.7	629 ± 43.8	1210.5 ± 244.7	1947.1 ± 183.3	2639.2 ± 162.2		-61.2339	-55.3082	-59.0388	-30.5407	2.65706		0.0151914	0.0151914	0.030301	0.0969654	0.442617
PC(18:1/18:3)	0.7 ± 0.2	11.2 ± 1.2	10.4 ± 1.6	15 ± 2.7	14.1 ± 2.7	15.1 ± 2.1		-65.1007	-51.3253	-63.6213	-36.0568	-13.8614		0.0151914	0.0151914	0.030301	0.0969654	0.332503
PC(36:5)	0.7 ± 0.2	8.6 ± 1	12.3 ± 0.9	16.5 ± 2.6	23.7 ± 3	32.7 ± 4		-45.481	-48.0652	-42.0973	-25.211	14.6024		0.0151914	0.0151914	0.0551051	0.0561756	0.332503
PC(36:6)	0.1 ± 0	4 ± 0.6	5.7 ± 0.8	9.9 ± 2	16.3 ± 2.6	23.7 ± 2.4		-57.2327	-57.8947	-69.2695	-72.6154	-69.6617		0.0147005	0.0151914	0.030301	0.0147005	0.0151914
PC(37:4)	0.9 ± 0.2	25.9 ± 2.7	36.6 ± 1	61.7 ± 11.2	105.5 ± 12.7	147.3 ± 11.8		-53.6162	-57.1331	-59.546	-55.5319	-55.2029		0.0151914	0.0151914	0.0151914	0.0151914	0.030301
PC(37:5)	0.1 ± 0	1.3 ± 0.2	1.9 ± 0.2	3.3 ± 0.6	4.6 ± 0.3	6.9 ± 0.9		-42.3077	-53.9474	-57.8947	-57.0652	-54.5455		0.0540317	0.0151914	0.0287735	0.0147005	0.030301
PC(37:6)	0.1 ± 0	3.4 ± 0.8	4.5 ± 0.8	6.7 ± 1.4	10.6 ± 1.2	15 ± 0.8		-63.5036	-62.5698	-64.684	-70.4225	-74.1235		0.0151914	0.0151914	0.030301	0.0151914	0.0151914
PC(38:2)	0.3 ± 0.1	2.8 ± 0.3	3.3 ± 0.8	4.8 ± 1.3	11.2 ± 2.2	30.8 ± 4.3		-60.3604	-56.1538	-64.3979	-59.1928	-32.0357		0.030301	0.0551051	0.0295359	0.030301	0.0561756
PC(38:3)	1.4 ± 0.4	26.2 ± 1.2	30.2 ± 1.3	51.5 ± 7.1	71.1 ± 2.8	107.6 ± 11.2		-55.0669	-49.5861	-59.1748	-24.8768	7.11132		0.0151914	0.0151914	0.0151914	0.0151914	0.442617
PC(38:4)	17.7 ± 4	470.2 ± 51.4	638.5 ± 50.8	1385.1 ± 241.3	2405.8 ± 278.1	3474.5 ± 366.1		-63.4585	-56.6741	-66.9506	-56.7131	-27.4027		0.0151914	0.0151914	0.0151914	0.0151914	0.156161
PC(38:5)	1.4 ± 0.7	47.5 ± 6.6	62.1 ± 7.6	109.8 ± 23.1	161.8 ± 23.5	258.8 ± 27		-63.3825	-50.5433	-62.0132	-36.4086	10.1536		0.0151914	0.0151914	0.0151914	0.0969654	0.442617
PC(18:2/20:4)	0.2 ± 0.1	11.7 ± 1.6	11.2 ± 2.1	16.4 ± 5.6	16.6 ± 2.8	25.1 ± 2.2		-63.0342	-42.1525	-43.8356	-9.92481	-23.8285		0.0151914	0.0969654	0.156161	0.385752	0.235243
PC(16:0_22:6)	8.3 ± 1.8	225 ± 43.4	319.2 ± 47	641.7 ± 142	1077.9 ± 110.7	1651.7 ± 119.3		-64.9367	-54.8958	-66.5381	-53.6403	-40.4937		0.0151914	0.0151914	0.030301	0.0151914	0.0561756
PC(38:7)	0.2 ± 0	4.2 ± 0.6	5.8 ± 0.8	9 ± 2	12.7 ± 1.6	19 ± 2		-47.929	-44.5887	-49.4475	-35.2362	-33.905		0.0210332	0.030301	0.039797	0.0561756	0.0561756
PC(39:5)	0.1 ± 0	2.5 ± 0.3	3.1 ± 0.3	5.5 ± 0.9	8.9 ± 0.7	13.1 ± 1.1		-61.2245	-56.8	-65	-63.9437	-66.2214		0.0147005	0.0151914	0.0151914	0.0151914	0.0151914
PC(39:6)	0.4 ± 0.1	9.3 ± 1.5	13.5 ± 0.9	24.6 ± 5.8	34.8 ± 12	57.9 ± 7.7		-60.3774	-62.7087	-69.3795	-67.2649	-82.8436		0.0151914	0.0151914	0.0151914	0.156161	0.0151914
PC(39:7)	0 ± 0	0.2 ± 0	0.2 ± 0.1	0.5 ± 0.1	0.7 ± 0.1	0.9 ± 0.2		-62.5	-50	-66.6667	-62.963	-52.7778		0.0315866	0.139223	0.0265039	0.0127901	0.039797
PC(40:4)	0.3 ± 0.1	6.3 ± 1.1	9.3 ± 1.1	19.3 ± 3.7	43.7 ± 4.9	65.9 ± 7.7		-56	-60.2703	-69.4805	-66.4188	-60.5313		0.0142148	0.0147005	0.0151914	0.0151914	0.0151914
PC(40:5)	1.2 ± 0.3	28.4 ± 3.2	40.4 ± 3.4	84 ± 14.5	142.9 ± 11.1	202.9 ± 21.9		-58.3113	-62.0519	-66.7758	-56.8953	-44.825		0.0151914	0.0151914	0.0151914	0.0151914	0.0561756
PC(40:6)	5.9 ± 0.9	133.6 ± 18.4	185.7 ± 16	415.8 ± 69.4	690.3 ± 61.7	926.9 ± 88.9		-70.3482	-66.2402	-73.4696	-66.2634	-50.0957		0.0151914	0.0151914	0.0151914	0.0151914	0.0561756
PC(40:7)	0.3 ± 0.1	8.3 ± 0.8	11.8 ± 1	19.8 ± 3.4	32.5 ± 3.2	45.3 ± 3.4		-51.0511	-48.5106	-51.0127	-30.2308	27.0121		0.0147005	0.0151914	0.030301	0.0561756	0.235243
PC(40:8)	0.2 ± 0	9.7 ± 2.3	11.5 ± 2	16.8 ± 4.1	19 ± 2.3	31.6 ± 4.6		-36.2468	-26.2009	-32.3923	-8.27858	-17.8797		0.191815	0.0969654	0.0969654	0.332503	0.235243
PE(32:0)	0.3 ± 0.2	0.6 ± 0.2	0.6 ± 0.1	0.6 ± 0.2	0.6 ± 0.2	1.5 ± 0.5		34.7826	-13.6364	150	291.304	91.5254		0.233913	0.382977	0.0295359	0.0147005	0.0956335
PE(32:1)	0.1 ± 0	0 ± 0	0.5 ± 0.1	1 ± 0.4	0.6 ± 0.1	1.8 ± 0.5		[0.125]	-100	-70.7317	209.091	73.2394		1	1	0.0956335	0.0147005	0.156161
PE(34:1)	0.6 ± 0.3	2.4 ± 0.6	5.6 ± 1.2	11 ± 2.2	14.5 ± 2.2	18.8 ± 1.5		250	429.596	617.352	1108.13	1562.18		0.0151914	0.0151914	0.0151914	0.0151914	0.0151914
PE(34:2)	1.3 ± 0.2	11.2 ± 0.4	21.7 ± 3.8	44.9 ± 15.9	50.9 ± 9.3	64.1 ± 11.8		2.45536	-13.1185	-13.0846	79.0766	122.287		0.442275	0.385752	0.442617	0.0561756	0.030301
PE(34:3)	0 ± 0	0.2 ± 0.1	0.2 ± 0.1	0.8 ± 0.3	1 ± 0.2	1 ± 0.3		100	133.333	-59.375	-4.87805	55		0.214598	0.0929384	0.151763	0.442275	0.156161
PE(35:1)	0.2 ± 0.1	0.6 ± 0.3	0.7 ± 0.1	0.7 ± 0.4	0.7 ± 0.2	1.6 ± 0.3		-60	-32.1429	11.5385	114.286	54.6875		0.228385	0.275808	0.235243	0.0407146	0.385752
PE(35:2)	0.2 ± 0.1	0.8 ± 0.3	1.2 ± 0.4	1.5 ± 0.3	1.8 ± 0.6	1.9 ± 0.2		-45.1613	-53.1915	-45.7627	-24.6575	-34.2105		0.154712	0.122692	0.0956335	0.280682	0.0551051
PE(36:0)	1 ± 0	0.7 ± 0.2	1.3 ± 0.1	1.4 ± 0.4	1.3 ± 0.2	2 ± 0.5		92.8571	-9.61538	-21.4286	25.4902	-8.75		0.153246	0.280682	0.442617	0.153246	0.385752
PE(36:1)	0.1 ± 0.1	1.1 ± 0.3	3.1 ± 0.7	7.3 ± 2.8	8.1 ± 1.4	8.9 ± 1.5		197.778	108.871	150.342	400.309	844.915		0.0151914	0.0407146	0.0732446	0.0151914	0.0151914
PE(36:2)	0.6 ± 0.2	9.5 ± 1.4	16.5 ± 2.4	28 ± 8.4	34 ± 5.1	48.9 ± 5.9		52.381	51.7398	76.4286	262.307	400.307		0.0407146	0.030301	0.0969654	0.0151914	0.0151914
PE(36:3)	1 ± 0.2	10.1 ± 1.6	13.8 ± 1.6	22.7 ± 4.8	28.5 ± 3.6	35.3 ± 2.3		2.70936	-0.545455	30.2863	195.271	359.419		0.442617	0.442617	0.442617	0.0151914	0.0151914
PE(36:4)	2 ± 0.4	49.6 ± 8.5	71.5 ± 8.8	157.2 ± 52.5	185.9 ± 21.9	249.5 ± 23.3		-5.19153	6.29151	7.61647	198.399	299.409		0.442617	0.442617	0.332503	0.0151914	0.0151914
PE(36:5)	0.1 ± 0.1	0.6 ± 0.1	1.4 ± 0.1	1.2 ± 0.4	2.3 ± 0.3	2.7 ± 0.6		12.5	-21.0526	46	55.4348	162.037		0.382977	0.122692	0.280682	0.154712	0.0147005
PE(38:3)	0.2 ± 0.1	0.9 ± 0.3	2.4 ± 0.3	4 ± 1.1	4.6 ± 1	6.3 ± 1.8		2.7027	-34.0206	-22.5	46.4481	51.2		0.44121	0.280682	0.332503	0.156161	0.156161
PE(38:4)	2.9 ± 1.4	63.4 ± 7	101.7 ± 12	201.1 ± 40	325.3 ± 39.3	423.1 ± 41.6		-26.075	-27.3353	-31.5966	30.5434	103.864		0.235243	0.0561756	0.332503	0.332503	0.0151914
PE(38:5)	0.5 ± 0.1	11 ± 1.8	20.3 ± 2.6	36.2 ± 8.2	45.2 ± 2.9	63.4 ± 4		-7.07763	-12.1921	-14.8686	116.04	200.947		0.332503	0.235243	0.332503	0.030301	0.0151914
PE(38:6)	2.2 ± 0.7	41.9 ± 5.5	68.5 ± 8.6	135.4 ± 31.7	221 ± 26.9	337.6 ± 22.1		-10.209	-25.5839	-29.6659	39.948	74.0077		0.332503	0.156161	0.235243	0.235243	0.030301
PE(40:4)	0.2 ± 0.2	1.2 ± 0.2	2.6 ± 0.4	6.8 ± 1.6	10.9 ± 1.7	13.9 ± 1.9		-2.12766	-39.2157	-57.9336	-47.0046	-40.9009		0.330598	0.0561756	0.0969654	0.0561756	0.0969654
PE(40:5)	0.1 ± 0.1	0.6 ± 0.1	1 ± 0.3	2.5 ± 0.8	4.1 ± 1.1	4.9 ± 1		-4.16667	-23.0769	-74.2574	-31.5152	23.0769		0.442275	0.233913	0.039797	0.235243	0.332503
PE(40:6)	1.1 ± 0.6	16 ± 3.1	33.3 ± 5.2	68.2 ± 14.7	109.4 ± 10.9	141.6 ± 13.8		-20.5607	-45.3453	-50.7512	-7.78894	26.3111		0.235243	0.030301	0.0561756	0.442617	0.442617
PE(40:7)	0.2 ± 0.1	2.2 ± 0.3	3.5 ± 0.6	6.6 ± 1.6	12.7 ± 2.8	13.6 ± 2.1		2.24719	10.8696	-9.43396	26.5748	183.456		0.330598	0.442617	0.385752	0.332503	0.0151914
P.S. significant (p<0.05) results are highlighted in red; n=4
P.S.2. data in square brackets are in pmol/mg

## Sheet: S_table_2
Supplementary Table 2. Phospholipid profile of D4-ethanolamine labelled control and steatotic hepatocytes
	Ctrl (mean ± sem, pmol/mg)	MFFA (2 mM, mean % difference vs Ctrl)	MWU (Ctrl, MFFA)
Lipid class
Phosphatidylethanolamine	31848 ± 1982.4	8.80903	0.156161
Phosphatidylethanolamine-D4	8544.0 ± 889.4	47.1266	0.0151914
Lysophosphatidylethanolamine	1217.8 ± 169.6	-18.8873	0.332503
Lysophosphatidylethanolamine-D4	420.8 ± 63.2	-2.6738	0.442617
Lipid Species
PE(30:0)	1.5 ± 0.3	50	0.214598
PE(30:0)-D4	1.3 ± 0.3	40	0.252493
PE(32:0)	3.3 ± 3.3	676.923	0.0272572
PE(32:0)-D4	9 ± 2.1	483.333	0.0142148
PE(32:1)	14 ± 3.8	30.3571	0.44121
PE(32:1)-D4	16.8 ± 3.7	-25.3731	0.331559
PE(32:2)	4 ± 0.7	-31.25	0.115402
PE(32:2)-D4	2 ± 0.7	-100	0.0333765
PE(34:1)	394.5 ± 76.8	344.55	0.0151914
PE(34:1)-D4	547.3 ± 101.5	773.778	0.0151914
PE(34:2)	1440.5 ± 180.1	9.97917	0.332503
PE(34:2)-D4	804 ± 130.6	-42.3818	0.0151914
PE(34:3)	24.8 ± 4.1	-8.08081	0.5
PE(34:3)-D4	28.5 ± 3.7	-62.2807	0.0210332
PE(36:1)	348.8 ± 49.5	122.437	0.0151914
PE(36:1)-D4	382.8 ± 59.8	265.513	0.0151914
PE(36:2)	1715 ± 157.5	15.9184	0.0969654
PE(36:2)-D4	609 ± 67.5	151.765	0.0151914
PE(36:3)	107.5 ± 11.7	39.7674	0.0969654
PE(36:3)-D4	43 ± 3.2	-50	0.0151914
PE(36:4)	4611.5 ± 379.7	41.1742	0.030301
PE(36:4)-D4	723.3 ± 94.2	66.3671	0.0151914
PE(36:5)	30 ± 4.5	22.5	0.191815
PE(36:5)-D4	7.5 ± 1.2	6.66667	0.385752
PE(38:2)	205.3 ± 28.7	-8.52619	0.442617
PE(38:2)-D4	113.8 ± 23.3	-61.7582	0.0151914
PE(38:3)	1530.5 ± 88.7	-10.7808	0.156161
PE(38:3)-D4	122.8 ± 15.5	-22.6069	0.0561756
PE(38:4)	13705.5 ± 947.9	-9.22987	0.156161
PE(38:4)-D4	988.5 ± 81.2	-19.7774	0.0561756
PE(38:5)	1129 ± 114.4	5.69088	0.442617
PE(38:5)-D4	355.3 ± 60.7	-5.41872	0.332503
PE(38:6)	2946.8 ± 200.8	12.0726	0.0561756
PE(38:6)-D4	2452 ± 181.4	-48.4502	0.0151914
PE(40:4)	357.5 ± 57.7	-25.4545	0.156161
PE(40:4)-D4	222.8 ± 46.8	-81.0325	0.0151914
PE(40:5)	322.3 ± 48.4	-5.74088	0.442617
PE(40:5)-D4	84.8 ± 6	-67.2566	0.0151914
PE(40:6)	2780.3 ± 169.9	-8.69526	0.156161
PE(40:6)-D4	944.5 ± 61.1	-53.9968	0.0151914
PE(40:7)	177.3 ± 12.1	4.93653	0.332503
PE(40:7)-D4	86.8 ± 13	-44.6686	0.0151914
LPE(16:0)	68 ± 7.0	14.3382	0.235243
LPE(16:0)-D4	30 ± 3.8	20	0.122692
LPE(18:0)	335 ± 62.4	-22.9851	0.0969654
LPE(18:0)-D4	57 ± 8.6	-33.3333	0.0551051
LPE(18:1)	38.3 ± 4.2	147.059	0.0151914
LPE(18:1)-D4	34.3 ± 5.7	490.511	0.0151914
LPE(18:2)	91.8 ± 9.8	-18.8011	0.153246
LPE(18:2)-D4	41.5 ± 5.7	-50.6024	0.0147005
LPE(20:4)	316.8 ± 48.5	-29.5975	0.030301
LPE(20:4)-D4	56.5 ± 9.8	-21.2389	0.280682
LPE(22:6)	310 ± 67.3	-30.9677	0.156161
LPE(22:6)-D4	183.8 ± 39.0	-63.4014	0.0151914
P.S. significant (p<0.05) results are highlighted in red; n=4
P.S.2. data in square brackets are in pmol/mg

## Sheet: S_table_3
Supplementary Table 3. The time effects of MFFA on hepatocyte phospholipidome
	Ctrl 0 hr (mean ± sem, pmol/mg)	Ctrl 3 hr (mean ± sem, pmol/mg)	Ctrl 6 hr (mean ± sem, pmol/mg)	Ctrl 12 hr (mean ± sem, pmol/mg)	Ctrl 24 hr (mean ± sem, pmol/mg)	Ctrl 48 hr (mean ± sem, pmol/mg)		Mean % difference to corresponding time point						Mann-Whitney U test
								MFFA 3 hr	MFFA 6 hr	MFFA 12 hr	MFFA 24 hr	MFFA 48 hr		(Ctrl 3, MFFA 3)	(Ctrl 6, MFFA 6)	(Ctrl 12, MFFA 12)	(Ctrl 24, MFFA 24)	(Ctrl 48, MFFA 48)
PC/PE	2.9 ± 0.22	2.8 ± 0.11	3.2 ± 0.09	3.2 ± 0.16	3.8 ± 0.19	4.23 ± 0.24		2.67857	-17.8295	-24.6032	-27.1523	-28.4024		0.330598	0.0147005	0.0147005	0.0151914	0.0151914
Lipid class
Phosphatidylcholine	163791.3 ± 7202.4	146637.8 ± 6924.4	172511.3 ± 14503.3	139652.8 ± 10447.5	143855 ± 11696	116223.5 ± 5992		21.377	-1.39556	-5.30011	-1.32703	0.130998		0.0151914	0.442617	0.332503	0.156161	0.442617
Phosphatidylethanolamine	57103.5 ± 3716.8	52613.8 ± 1464.6	52848.5 ± 3218.3	44523.3 ± 1458.1	37981.8 ± 1736.3	27475 ± 857.8		18.2623	21.8313	24.5108	35.3788	40.2102		0.0151914	0.0151914	0.0151914	0.0151914	0.0151914
Lipid species
PC(30:0)	58.8 ± 10.9	160.8 ± 33.2	248.3 ± 41.9	280.3 ± 28.3	223.5 ± 32.8	268.8 ± 35.5		-29.7045	-42.9003	-64.3176	-66.7785	-71.907		0.0210332	0.0147005	0.0151914	0.0151914	0.0151914
PC(31:0)	23.5 ± 3.3	40 ± 5.6	56.5 ± 6.7	58.5 ± 7.1	53.3 ± 7.7	67 ± 6.8		-9.375	-30.0885	-54.2735	-69.4836	-82.8358		0.332503	0.0561756	0.0151914	0.0147005	0.0151914
PC(31:1)	20 ± 1.4	23.8 ± 2.8	30.8 ± 4.3	31.8 ± 4.9	35 ± 3.2	27.5 ± 1.8		-18.9474	-37.3984	-61.4173	-55	-44.5455		0.191815	0.0147005	0.0147005	0.0151914	0.0147005
PC(32:0)	196 ± 116.1	743.5 ± 91.7	1156.5 ± 112.2	1028.8 ± 132.5	901.3 ± 201.6	1371.5 ± 151		127.404	86.2732	23.8396	1.10957	-48.2683		0.0151914	0.0151914	0.385752	0.442617	0.030301
PC(32:1)	1069.3 ± 96.2	1238.5 ± 214.5	1643 ± 358.9	1832.8 ± 401.1	1945.5 ± 250.2	1441.3 ± 181.6		-0.302786	-22.2763	-40.3083	-30.6476	0.121422		0.442617	0.332503	0.0561756	0.0147005	0.442617
PC(32:2)	335.5 ± 41.9	411.8 ± 37.2	476 ± 49.2	452.8 ± 53.7	402.5 ± 21.6	251 ± 10.6		-39.3443	-66.229	-82.6615	-79.3168	-59.5618		0.0151914	0.0151914	0.0151914	0.0151914	0.0151914
PC(32:3)	7.8 ± 0.8	9.3 ± 1.4	9.8 ± 1.5	7 ± 1.2	4.3 ± 0.5	3.5 ± 0.6		-48.6486	-82.0513	-100	-82.3529	-42.8571		0.0551051	0.0151914	1	0.0179965	0.116889
PC(33:0)	30 ± 5.1	43.3 ± 3.9	59 ± 4	61.8 ± 6.7	60 ± 10.1	69.8 ± 5.7		-26.5896	-45.339	-71.2551	-75	-79.9283		0.0561756	0.0151914	0.0151914	0.0151914	0.0142148
PC(33:1)	279.3 ± 19.8	314.8 ± 33.8	349.3 ± 44.1	341 ± 30.1	335 ± 20.7	271.5 ± 28.2		1.58856	-10.451	-33.3578	-36.7164	-38.674		0.332503	0.156161	0.0151914	0.0151914	0.0151914
PC(33:2)	204.5 ± 18.7	214.8 ± 16.8	224 ± 17.6	177.3 ± 18.8	142.3 ± 9.8	106.3 ± 7.3		-22.9336	-43.8616	-76.3047	-87.522	-93.8824		0.0561756	0.0147005	0.0151914	0.0147005	0.0132594
PC(33:3)	4.3 ± 1.5	3.8 ± 2.2	7.8 ± 1.1	3.3 ± 2	2 ± 1.2	0.8 ± 0.8		-40	-83.871	-100	-100	0		0.44121	0.0147005	1	1	0.424286
PC(34:0)	144.8 ± 54.2	255.5 ± 19.9	425.3 ± 39	367 ± 67.7	287 ± 62.7	391 ± 60.8		-2.25049	-26.1023	-31.1989	-33.1882	-58.5038		0.442617	0.0561756	0.0561756	0.235243	0.0151914
PC(34:1)	27156.8 ± 3307.8	19040.8 ± 6749.6	32669.8 ± 5527.5	24220 ± 3719.8	25737.8 ± 3279.2	10887 ± 3978.6		126.095	52.4078	98.0873	105.819	320.299		0.0151914	0.0151914	0.0151914	0.0151914	0.0151914
PC(34:2)	21438.3 ± 1099.1	19570.3 ± 1063.8	23787.8 ± 2429.2	17283 ± 1422.5	16076 ± 1530.5	12379 ± 1387		0.486708	-29.4658	-77.0034	-46.0236	-72.112		0.442617	0.030301	0.0151914	0.0561756	0.0151914
PC(34:3)	668 ± 44.7	643.3 ± 44.1	716.3 ± 108.8	438.5 ± 118.8	391 ± 70.5	78.3 ± 45.2		-44.7338	-81.8499	-100	-87.9795	17.8914		0.030301	0.0147005	1	0.0132594	0.322276
PC(34:4)	278.8 ± 46.1	347.3 ± 46.1	388.3 ± 54.4	405 ± 63.2	386 ± 58.4	300 ± 23.1		-34.6292	-59.5621	-78.4568	-74.7409	-53.5		0.0151914	0.0151914	0.0147005	0.0151914	0.0151914
PC(34:5)	3 ± 0.4	3.3 ± 0.3	3 ± 0.4	2 ± 0	1.5 ± 0.3	1.8 ± 0.5		-38.4615	-41.6667	-62.5	16.6667	28.5714		1	0.0670846	1	0.304204	0.270596
PC(35:0)	5.8 ± 2.7	8.5 ± 2.8	14.8 ± 1.9	12 ± 2.3	12.5 ± 3.1	14.5 ± 1.8		-41.1765	-37.2881	-56.25	-66	-87.931		0.280682	0.121263	0.0295359	0.0551051	0.0147005
PC(35:1) (a)	306 ± 25.1	299.5 ± 17.3	359.8 ± 36.7	327.3 ± 28.5	340.8 ± 24.6	295.8 ± 10.6		4.92487	-12.2307	-25.5157	-32.942	-79.7126		0.280682	0.156161	0.0561756	0.030301	0.0147005
PC(35:2)	570.5 ± 63	583.8 ± 39.5	574.8 ± 39.8	503.3 ± 43.8	455.8 ± 39.6	421 ± 25.9		-21.6702	-37.4511	-55.2906	-72.463	-82.1259		0.030301	0.0151914	0.0151914	0.0151914	0.0151914
PC(35:3) (b)	74 ± 5.6	76.8 ± 4.8	75.5 ± 5.2	62 ± 5.8	61.3 ± 3.4	47.8 ± 2.5		-19.8697	-38.4106	-66.9355	-79.1837	-85.8639		0.0407146	0.0151914	0.0151914	0.0147005	0.0147005
PC(35:4)	252.8 ± 17.1	255.5 ± 13.5	249.3 ± 16.1	225.5 ± 25.3	209.3 ± 25	191.5 ± 10.9		-8.90411	-34.4032	-57.5388	-72.5209	-73.3681		0.0969654	0.0151914	0.0151914	0.0151914	0.0151914
PC(35:5)	2.8 ± 0.8	2.8 ± 0.3	3.3 ± 0.3	1.5 ± 0.3	2 ± 0.4	2 ± 0.4		-18.1818	-38.4615	-66.6667	-62.5	-50		0.123531	0.0315866	0.0431794	0.0315866	1
PC(36:0)	19.3 ± 8	37.3 ± 13.6	59 ± 13.6	56.3 ± 12.6	49.5 ± 21.3	69.8 ± 13.7		-34.2282	-48.7288	-72	-71.7172	-80.2867		0.280682	0.0969654	0.0551051	0.150261	0.0295359
PC(36:1)	2243 ± 1401.9	425 ± 425	2795 ± 1668	436.3 ± 436.3	1508.8 ± 910.3	1487.3 ± 503.7		361.588	127.612	1382.06	548.65	395.663		0.204176	0.154712	0.0132594	0.0147005	0.0151914
PC(36:2)	12446.3 ± 1392.3	11279.3 ± 715	13119.8 ± 652.2	9258.3 ± 752.8	9314.5 ± 1105	7753.3 ± 357.4		29.674	4.78858	13.3881	16.1281	29.1974		0.0151914	0.235243	0.156161	0.332503	0.030301
PC(36:3)	4988.5 ± 128.3	4480.8 ± 177.4	4840.3 ± 439.8	3827.3 ± 222.9	4024.3 ± 241.8	4001 ± 245.3		14.3503	-7.46862	-10.5232	-6.0943	4.94251		0.0561756	0.332503	0.156161	0.0969654	0.442617
PC(16:0_20:4)	24144 ± 1145.3	23179 ± 703.7	24464.8 ± 2055.2	21517.5 ± 2009.6	22706.3 ± 1888.1	24150.3 ± 1520.4		14.6965	-9.9674	-18.7684	-16.1431	-24.8341		0.0151914	0.235243	0.156161	0.0561756	0.0151914
PC(36:5)	283.8 ± 20.9	297.8 ± 14.8	282.5 ± 41.8	242.5 ± 59	241.8 ± 54.4	219 ± 34.3		-19.2275	-39.2035	-51.0309	-40.3309	14.1553		0.0151914	0.0151914	0.0147005	0.030301	0.442617
PC(36:6)	121.8 ± 18.4	139.5 ± 15.2	152.3 ± 24.1	153.8 ± 25.9	183.5 ± 28.2	118 ± 12.8		-38.172	-56.3218	-77.2358	-78.7466	-70.5508		0.0151914	0.0151914	0.0151914	0.0151914	0.0151914
PC(37:4)	1516.3 ± 91.2	1466.3 ± 78.6	1344.5 ± 62.9	1186 ± 95	1181 ± 64.7	1160.8 ± 56.2		-19.8124	-29.1186	-47.0489	-65.5588	-76.05		0.030301	0.0151914	0.0151914	0.0147005	0.0151914
PC(37:5)	65.8 ± 4.8	64.3 ± 2.9	62 ± 4.5	53.8 ± 6.2	57.5 ± 5.5	46.8 ± 2.4		-17.5097	-38.7097	-57.6744	-73.4783	-65.7754		0.0210332	0.0151914	0.0151914	0.0151914	0.0147005
PC(37:6)	124 ± 17.1	134 ± 8.4	128 ± 9.3	113 ± 15.3	118.8 ± 15.8	91.3 ± 5.2		-20.3358	-44.7266	-67.4779	-82.1053	-83.5616		0.0561756	0.0151914	0.0147005	0.0151914	0.0147005
PC(38:2)	41.8 ± 11.3	23 ± 3.3	22.8 ± 1.1	23.3 ± 3	42.3 ± 9.3	275.8 ± 16.4		6.52174	13.1868	-33.3333	-15.9763	-48.8667		0.332503	0.441926	0.0956335	0.330598	0.0151914
PC(38:3)	1683 ± 52.2	1360 ± 35.3	1363.3 ± 88.4	1117 ± 63.8	927.8 ± 101.8	770.3 ± 126.1		10.2022	-5.83165	-15.8236	-9.29669	3.7001		0.0561756	0.442617	0.0561756	0.442617	0.442617
PC(38:4)	35344.8 ± 3172	32099.3 ± 1886.5	32147.5 ± 774.8	27656.8 ± 1370	27853.5 ± 2601.1	24644.3 ± 1287.1		-4.73298	-17.7837	-27.9986	-37.9719	-48.5499		0.442617	0.0151914	0.0151914	0.0151914	0.0151914
PC(38:5)	3031.3 ± 266.9	2623.8 ± 229.6	2698.3 ± 218.6	2089.5 ± 215.6	2296.3 ± 414.4	1659.3 ± 133.9		10.9195	-18.4471	-23.7018	-27.6756	11.692		0.235243	0.156161	0.0561756	0.156161	0.0969654
PC(18:2/20:4)	380.3 ± 41.4	250.8 ± 28.8	219.3 ± 19.8	149.5 ± 15.1	152.5 ± 8	144.8 ± 9.2		0.498504	-18.244	-46.6555	-54.5902	-28.8428		0.332503	0.0969654	0.0151914	0.0151914	0.0147005
PC(16:0_22:6)	12090.3 ± 1197.5	12307.3 ± 618.8	12691.8 ± 1146.9	12351 ± 1163.8	13944 ± 1386	12831.3 ± 720.7		3.03073	-17.3321	-32.5439	-45.9355	-59.1388		0.332503	0.0969654	0.0151914	0.0151914	0.0151914
PC(39:5)	141.8 ± 13	132 ± 6.6	130.3 ± 7.4	117.3 ± 4.5	112.8 ± 8.2	88 ± 6.1		-19.1288	-36.2764	-57.1429	-72.5055	-83.8068		0.030301	0.0151914	0.0147005	0.0151914	0.0151914
PC(39:6)	293.5 ± 25	287.5 ± 15.7	288.3 ± 22.4	269.5 ± 36.6	294.5 ± 26.4	273.8 ± 20.2		-10.6957	-32.0035	-53.9889	-73.6842	-86.0274		0.156161	0.0151914	0.0147005	0.0151914	0.0151914
PC(39:7)	9.3 ± 0.6	7 ± 1.8	7.8 ± 0.9	6.8 ± 1.4	9.3 ± 1.3	8.5 ± 1.3		14.2857	-58.0645	-100	-100	-100		0.441926	0.0147005	1	1	1
PC(40:4)	372.3 ± 18.2	412 ± 37.2	461.8 ± 64.1	523.5 ± 64.2	644.5 ± 72.8	434.5 ± 47.3		-10.0121	-27.9372	-46.8004	-65.0504	-74.9137		0.235243	0.030301	0.0151914	0.0151914	0.0151914
PC(40:5)	1993.3 ± 44.3	2032.3 ± 69.5	2102.3 ± 106.3	1894.3 ± 115.1	1809.3 ± 182.3	1182.5 ± 68.4		-5.53574	-23.7127	-37.9174	-50.6978	-63.1078		0.156161	0.0151914	0.0151914	0.0151914	0.0151914
PC(40:6)	8094.5 ± 442.3	8483 ± 412.7	8708.8 ± 324.9	7869 ± 685.7	7582 ± 860.9	5386.5 ± 421.7		-4.94813	-28.2532	-38.2545	-51.8959	-66.6759		0.332503	0.0151914	0.0151914	0.0151914	0.0151914
PC(40:7)	599 ± 80.9	499.3 ± 45.4	482.3 ± 52	366.8 ± 51.7	408.5 ± 63.8	301.3 ± 29.7		4.25638	-16.4852	-20.8589	-17.8091	21.9087		0.235243	0.122692	0.156161	0.156161	0.0561756
PC(40:8)	437 ± 53.7	323.8 ± 18.3	271.5 ± 15.1	208.8 ± 22.9	212.3 ± 25.4	192.3 ± 12.9		-1.85328	-16.7587	-42.0359	-53.828	-47.2042		0.442617	0.0561756	0.0151914	0.0151914	0.0151914
PE(32:0)	0 ± 0	7.5 ± 4.3	35 ± 7.6	42.3 ± 26.3	21.5 ± 21.5	19.3 ± 14.7		710	302.857	121.893	103.488	10.3896		0.0147005	0.0147005	0.0969654	0.0915751	0.279493
PE(32:1)	17.5 ± 2.7	26.3 ± 7.7	46 ± 12.7	44.3 ± 8.4	30.3 ± 4	27.3 ± 3.6		3.80952	3.80435	-3.38983	23.1405	9.17431		0.331559	0.235243	0.442617	0.235243	0.331559
PE(34:1)	310.8 ± 193.2	606.8 ± 253.6	1294.8 ± 170.5	699.3 ± 183.8	219 ± 128	77.5 ± 77.5		583.148	603.862	1201.22	2378.54	3971.29		0.0151914	0.0151914	0.0151914	0.0147005	0.0132594
PE(34:2)	1704.5 ± 242	1765 ± 154.9	1887.5 ± 183.9	1623.8 ± 106.7	1127 ± 101.7	764 ± 157.1		5.92068	-1.66887	5.31178	47.8483	36.3547		0.442617	0.442617	0.332503	0.0151914	0.0561756
PE(34:3)	25 ± 12	49.8 ± 8	50.5 ± 7.4	27.8 ± 8.4	10.8 ± 6.4	0 ± 0		-20.1005	-48.0198	-100	-44.186	[0.0]		0.156161	0.0551051	1	0.30992	1
PE(35:1)	34.8 ± 9.1	49 ± 7.6	71 ± 5	52.3 ± 5.4	26 ± 7.4	13.5 ± 3		11.7347	5.6338	12.4402	53.8462	-1.85185		0.5	0.233913	0.154712	0.191815	0.5
PE(35:2)	94.8 ± 16.3	93.8 ± 8.3	110.3 ± 14	82.8 ± 10.4	55.8 ± 4	38.8 ± 5.6		-10.1333	-31.2925	-50.7553	-43.4978	-63.2258		0.332503	0.0561756	0.0151914	0.0151914	0.0295359
PE(36:0)	2.5 ± 2.5	3.3 ± 3.3	43.5 ± 18.3	43.5 ± 23.7	26.3 ± 10.2	22.8 ± 10.9		-100	-83.3333	-83.3333	-89.5238	-100		1	0.0295359	0.0915751	0.0370479	1
PE(36:1)	301.5 ± 193.1	165.5 ± 96.1	677.5 ± 257.9	162.5 ± 93.9	183 ± 107.6	0 ± 0		661.027	263.247	1357.38	815.847	[1202.75]		0.0147005	0.0151914	0.0147005	0.0147005	1
PE(36:2)	2355.8 ± 274.1	2244 ± 180.8	2456.5 ± 246.8	1910.5 ± 192.4	1394.3 ± 140.3	959.3 ± 126.3		94.1065	124.506	106.608	110.723	139.041		0.0151914	0.0151914	0.0151914	0.0151914	0.0151914
PE(36:3)	1468.5 ± 159.2	1274 ± 82.7	1255.5 ± 83.3	1009.5 ± 62.5	775 ± 11.9	587.5 ± 15		28.2771	25.5078	49.9752	118.613	129.234		0.0151914	0.030301	0.0151914	0.0151914	0.0151914
PE(36:4)	6772.8 ± 716.7	5985.8 ± 264.6	5519.5 ± 406	4653.5 ± 224.2	3769.8 ± 257.7	3115.5 ± 194.8		31.2993	38.0288	58.5097	134.1	127.837		0.0151914	0.0151914	0.0151914	0.0151914	0.0151914
PE(36:5)	80 ± 11.5	71.3 ± 7.3	71.8 ± 9.5	52.3 ± 12.9	37.3 ± 4.1	30.5 ± 5.5		3.85965	-8.36237	7.6555	100.671	120.492		0.332503	0.441926	0.156161	0.0151914	0.0151914
PE(38:3)	597.8 ± 48.8	578.8 ± 12.9	558.8 ± 33.2	431.8 ± 23.7	303.3 ± 18.4	178 ± 26		2.4622	-6.62192	-25.4777	-18.7139	18.2584		0.235243	0.332503	0.0151914	0.0561756	0.0969654
PE(38:4)	22003.8 ± 613.7	19280.8 ± 744.6	19165 ± 781.8	16074.8 ± 288.3	14453.3 ± 636.1	11035.5 ± 336.4		3.10932	-7.26454	-10.1883	-2.95954	6.49721		0.442617	0.156161	0.0561756	0.442617	0.235243
PE(38:5)	2786.8 ± 315.9	2439.5 ± 82	2176.5 ± 78.8	1998.8 ± 159.1	1537.8 ± 135	1022.3 ± 54.8		1.3015	-3.71008	-5.64103	41.9444	128.491		0.442617	0.442617	0.332503	0.0151914	0.0151914
PE(38:6)	9567.5 ± 1517.9	9489.3 ± 715.4	9449.3 ± 739.9	8745.3 ± 712.1	7899.3 ± 507.7	5520.3 ± 144		-1.00377	-11.6306	-19.7336	-3.97506	-9.05756		0.332503	0.156161	0.0969654	0.442617	0.0561756
PE(40:4)	407.5 ± 56.8	425 ± 49.1	486.5 ± 64.5	522 ± 63.3	507.8 ± 37	284 ± 26.8		-12.6471	-34.8407	-57.2797	-61.546	-62.1479		0.235243	0.0561756	0.0151914	0.0151914	0.0151914
PE(40:5)	280 ± 32.4	264 ± 27.4	266.5 ± 38.8	225.3 ± 27.2	195.3 ± 25.7	142 ± 7.2		-3.78788	-15.666	-27.7469	-29.3214	-39.6127		0.332503	0.332503	0.0561756	0.030301	0.0151914
PE(40:6)	7764.5 ± 483.3	7347.5 ± 111.4	6832.3 ± 404.3	5805.5 ± 359.7	5110 ± 270.9	3399.5 ± 249.9		-0.4049	-10.2016	-17.5868	-16.9618	-31.4899		0.442617	0.0969654	0.0561756	0.030301	0.0151914
PE(40:7)	526.8 ± 69.5	446.8 ± 31.5	395 ± 42.7	316.3 ± 35.9	299.8 ± 50.4	238.5 ± 17.2		6.65921	-1.01266	-8.7747	13.4279	67.1908		0.154712	0.442617	0.235243	0.332503	0.0151914
P.S. significant (p<0.05) results are highlighted in red; n=4
P.S.2. data in square brackets are in pmol/mg

## Sheet: S_table_4
Supplementary Table 4 Phospholipid profile of D9-choline labelled control and steatotic hepatocytes
	Ctrl (mean ± sem, pmol/mg)	MFFA (2 mM, mean % difference vs Ctrl)	MWU (Ctrl, MFFA)
Lipid class
Sphingomyelin	6957.8 ± 295.9	-0.685085	0.5
Sphingomyelin-D3	17.7 ± 1.2	-27.044	0.0382613
Sphingomyelin-D6	0.7 ± 0.2	-16.6667	0.5
Sphingomyelin-D9	146.7 ± 8.4	9.92424	0.134143
Phosphatidylcholine	87891.6 ± 2338.9	10.5527	0.0404278
Phosphatidylcholine-D3	1368.8 ± 34.7	-26.4064	0.0404278
Phosphatidylcholine-D6	84.3 ± 11	19.2358	0.412389
Phosphatidylcholine-D9	10353.6 ± 1023.3	8.36213	0.191367
Lysophosphatidylcholine	554 ± 77.3	-48.8367	0.0404278
Lysophosphatidylcholine-D3	9.9 ± 0.4	-60.6742	0.0404278
Lysophosphatidylcholine-D6	0.6 ± 0.3	-60	0.23975
Lysophosphatidylcholine-D9	60.2 ± 8.5	-44.4649	0.0404278
Lipid Species
SM(34:1)	1479.8 ± 72.1	16.6842	0.0404278
SM(34:1)-D3	6.6 ± 0.5	-13.5593	0.0920193
SM(34:1)-D6	0.2 ± 0.1	0	0.396074
SM(34:1)-D9	52.6 ± 4.5	62.1564	0.0404278
SM(36:1)	400.3 ± 35.8	-14.3492	0.0952151
SM(36:1)-D3	2 ± 0.2	-44.4444	0.0382613
SM(36:1)-D6	0 ± 0	[0.1]	0.252493
SM(36:1)-D9	21.6 ± 0.2	-34.5361	0.0382613
SM(39:1)	827.6 ± 23.7	-8.00215	0.0952151
SM(39:1)-D3	0.3 ± 0	-33.3333	0.252493
SM(39:1)-D6	0.1 ± 0.1	-100	0.252493
SM(39:1)-D9	1.7 ± 0.2	-53.3333	0.0382613
SM(41:1)	797.2 ± 35.3	-3.81882	0.33126
SM(41:1)-D3	2.3 ± 0.3	-42.8571	0.0786496
SM(41:1)-D6	0.1 ± 0.1	-100	0.252493
SM(41:1)-D9	16.1 ± 0.7	-11.7241	0.0382613
SM(42:1)	3452.9 ± 147.3	-4.06745	0.33126
SM(42:1)-D3	6.4 ± 0.5	-29.3103	0.0404278
SM(42:1)-D6	0.2 ± 0.1	0	0.396074
SM(42:1)-D9	54.8 ± 4.1	-14.4016	0.191367
PC(30:0)	66.1 ± 9	-27.0588	0.0952151
PC(30:0)-D3	0.6 ± 0.3	-100	0.0983528
PC(30:0)-D6	0 ± 0	[0.0]	1
PC(30:0)-D9	25.4 ± 3	-47.1616	0.0404278
PC(32:0)	446.7 ± 45.4	116.891	0.0404278
PC(32:0)-D3	2.4 ± 0.3	118.182	0.0404278
PC(32:0)-D6	0.3 ± 0.2	66.6667	0.23975
PC(32:0)-D9	123.1 ± 16.9	199.91	0.0404278
PC(32:1)	639.8 ± 36.6	-11.8618	0.0952151
PC(32:1)-D3	3.6 ± 0.3	-50	0.0382613
PC(32:1)-D6	0.1 ± 0.1	0	0.396074
PC(32:1)-D9	193 ± 24.2	-45.711	0.0404278
PC(32:2)	217 ± 4.8	-55.5044	0.0404278
PC(32:2)-D3	1.4 ± 0.1	-84.6154	0.0360991
PC(32:2)-D6	0 ± 0	[0.0]	1
PC(32:2)-D9	94.8 ± 7.9	-92.8488	0.0404278
PC(34:1)	9222.3 ± 737.5	118.423	0.0404278
PC(34:1)-D3	55.2 ± 3.7	144.668	0.0404278
PC(34:1)-D6	7.1 ± 3.6	354.688	0.0404278
PC(34:1)-D9	1865.4 ± 294.1	261.677	0.0404278
PC(34:2)	13307.3 ± 333.4	-14.0649	0.0404278
PC(34:2)-D3	84.1 ± 2.9	-45.9709	0.0404278
PC(34:2)-D6	6.6 ± 0.1	-38.9831	0.326548
PC(34:2)-D9	3290.8 ± 340.1	-77.5906	0.0404278
PC(34:3)	338.1 ± 25.3	-37.8902	0.0404278
PC(34:3)-D3	2.4 ± 0.1	-54.5455	0.0360991
PC(34:3)-D6	0.1 ± 0.1	-100	0.252493
PC(34:3)-D9	90.7 ± 7.5	-87.9902	0.0404278
PC(36:1)	2817.1 ± 122.4	31.005	0.0404278
PC(36:1)-D3	16 ± 2	82.6389	0.0404278
PC(36:1)-D6	1.3 ± 0	75	0.0318013
PC(36:1)-D9	306 ± 44	86.5287	0.0404278
PC(36:2)	8886 ± 155.6	6.87223	0.0404278
PC(36:2)-D3	83.7 ± 2.9	-5.84329	0.5
PC(36:2)-D6	5.2 ± 0.3	17.0213	0.5
PC(36:2)-D9	937.2 ± 93.6	-3.68702	0.5
PC(36:3)	2280.8 ± 91.8	8.14537	0.0952151
PC(36:3)-D3	19.7 ± 0.5	-14.1243	0.0952151
PC(36:3)-D6	1.4 ± 0.4	0	0.396074
PC(36:3)-D9	368.7 ± 33.2	-41.2899	0.0404278
PC(16:0_20:4)	12349.9 ± 654.7	15.7824	0.0404278
PC(16:0_20:4)-D3	132.3 ± 11.3	-1.17548	0.5
PC(16:0_20:4)-D6	8.3 ± 3.2	56	0.191367
PC(16:0_20:4)-D9	1474.1 ± 98.2	-43.7024	0.0404278
PC(38:2)	862.3 ± 18.6	-7.64077	0.0952151
PC(38:2)-D3	4.2 ± 0.5	-39.4737	0.0605916
PC(38:2)-D6	0.2 ± 0.1	-50	0.309628
PC(38:2)-D9	31.6 ± 4.9	-39.0845	0.0404278
PC(38:3)	1013.9 ± 34	-0.120548	0.5
PC(38:3)-D3	12 ± 0.3	-34.2593	0.0382613
PC(38:3)-D6	0.8 ± 0.1	-14.2857	0.326548
PC(38:3)-D9	29.1 ± 3.5	-52.2901	0.0404278
PC(38:4)	22460.7 ± 961.2	-9.12855	0.0952151
PC(38:4)-D3	479.7 ± 17.6	-38.9854	0.0404278
PC(38:4)-D6	24.4 ± 2.4	-33.1818	0.33126
PC(38:4)-D9	601.4 ± 47.5	-50.0462	0.0404278
PC(38:5)	2201.2 ± 98.2	-4.65903	0.33126
PC(38:5)-D3	36.4 ± 1.7	-30.1829	0.0404278
PC(38:5)-D6	1.9 ± 0.4	17.6471	0.412389
PC(38:5)-D9	189.3 ± 18.4	-52.23	0.0404278
PC(16:0_22:6)	5078.9 ± 275.5	-5.52614	0.33126
PC(16:0_22:6)-D3	199.8 ± 5.9	-41.2681	0.0404278
PC(16:0_22:6)-D6	12.6 ± 1.9	-20.354	0.33126
PC(16:0_22:6)-D9	547 ± 46.1	-61.0806	0.0404278
PC(40:5)	565.3 ± 48	-15.3105	0.191367
PC(40:5)-D3	15.2 ± 1.7	-48.9051	0.0404278
PC(40:5)-D6	0.7 ± 0.2	-33.3333	0.326548
PC(40:5)-D9	29.2 ± 3.1	-73.384	0.0404278
PC(40:6)	4848.9 ± 175.5	-19.7892	0.0404278
PC(40:6)-D3	213.4 ± 6.8	-50.5986	0.0404278
PC(40:6)-D6	12.8 ± 1	-16.5217	0.33126
PC(40:6)-D9	146.4 ± 10.7	-60.8498	0.0404278
PC(40:7)	289.2 ± 18.2	-9.25855	0.191367
PC(40:7)-D3	6.6 ± 0.5	-45.7627	0.0382613
PC(40:7)-D6	0.4 ± 0.2	-50	0.309628
PC(40:7)-D9	10.2 ± 0.7	-20.6522	0.0952151
LPC(16:0)	102.4 ± 40	-81.6703	0.0920193
LPC(16:0)-D3	1.4 ± 0.3	-30.7692	0.253278
LPC(16:0)-D6	0.1 ± 0.1	-100	0.252493
LPC(16:0)-D9	19.8 ± 2	-39.8876	0.0404278
LPC(18:0)	198.6 ± 8.5	-26.1891	0.0404278
LPC(18:0)-D3	4 ± 0.2	-52.7778	0.0404278
LPC(18:0)-D6	0.3 ± 0.2	-33.3333	0.406832
LPC(18:0)-D9	9.4 ± 1.1	-62.3529	0.0382613
LPC(18:1)	49.1 ± 9.5	0.678733	0.33126
LPC(18:1)-D3	0.3 ± 0.3	-66.6667	0.5
LPC(18:1)-D6	0 ± 0	[0.0]	1
LPC(18:1)-D9	9.4 ± 2.1	61.1765	0.0605916
LPC(18:2)	59.8 ± 11.8	-100	0.0318013
LPC(18:2)-D3	0.6 ± 0.1	-80	0.0550745
LPC(18:2)-D6	0 ± 0	[0.0]	1
LPC(18:2)-D9	12.9 ± 2	-97.4138	0.0382613
LPC(20:1)	1.4 ± 0.3	-53.8462	0.0605916
LPC(20:1)-D3	0 ± 0	[0.0]	1
LPC(20:1)-D6	0 ± 0	[0.0]	1
LPC(20:1)-D9	0 ± 0	[0.0]	1
LPC(20:2)	2.2 ± 0.1	-40	0.0382613
LPC(20:2)-D3	0.1 ± 0.1	-100	0.252493
LPC(20:2)-D6	0 ± 0	[0.0]	1
LPC(20:2)-D9	0.3 ± 0.2	-33.3333	0.406832
LPC(20:3)	3.9 ± 0.6	-100	0.0296732
LPC(20:3)-D3	0.2 ± 0.1	-50	0.309628
LPC(20:3)-D6	0 ± 0	[0.0]	1
LPC(20:3)-D9	0.1 ± 0.1	-100	0.252493
LPC(20:4)	93.9 ± 7.6	-50.6509	0.0404278
LPC(20:4)-D3	1.8 ± 0.3	-100	0.0318013
LPC(20:4)-D6	0 ± 0	[0.0]	1
LPC(20:4)-D9	8.2 ± 1.2	-72.973	0.0360991
LPC(22:6)	42.7 ± 3.8	-52.3438	0.0404278
LPC(22:6)-D3	1.4 ± 0.3	-53.8462	0.0605916
LPC(22:6)-D6	0.1 ± 0.1	-100	0.252493
LPC(22:6)-D9	0 ± 0	[0.0]	1
P.S. significant (p<0.05) results are highlighted in red; n=3
P.S.2. data in square brackets are in pmol/mg

## Sheet: S_table_5
Supplementary Table 5 Phospholipid profile of D3-methionine labelled control and steatotic hepatocytes
	Ctrl (mean ± sem, pmol/mg)	MFFA (2 mM, mean % difference vs Ctrl)	MWU (Ctrl, MFFA)
Lipid class
Sphingomyelin	7190.3 ± 144.5	-7.88404	0.0404278
Sphingomyelin-D3	30.7 ± 3.4	-30.4348	0.0605916
Sphingomyelin-D6	57.2 ± 1.9	-19.6117	0.0404278
Sphingomyelin-D9	49 ± 2.2	-4.53515	0.33126
Phosphatidylcholine	88918.6 ± 1755.8	8.54952	0.0404278
Phosphatidylcholine-D3	2998.3 ± 96.2	-28.9383	0.0404278
Phosphatidylcholine-D6	5427.2 ± 257.5	-15.7273	0.0952151
Phosphatidylcholine-D9	3923.9 ± 380.4	-0.741894	0.5
Lysophosphatidylcholine	609 ± 95.5	-47.3819	0.0404278
Lysophosphatidylcholine-D3	18.8 ± 0.3	-52.071	0.0404278
Lysophosphatidylcholine-D6	37.6 ± 3.1	-39.3491	0.0404278
Lysophosphatidylcholine-D9	24.9 ± 3.9	-15.1786	0.33126
Lipid Species
SM(34:1)	1561.9 ± 48	8.12407	0.191367
SM(34:1)-D3	12.4 ± 1	-13.3929	0.187913
SM(34:1)-D6	21.4 ± 0.7	9.84456	0.134143
SM(34:1)-D9	17.6 ± 1.2	38.6076	0.0382613
SM(36:1)	435.3 ± 9.9	-25.0638	0.0404278
SM(36:1)-D3	3.8 ± 0.7	-50	0.0382613
SM(36:1)-D6	7.6 ± 0.4	-50	0.0382613
SM(36:1)-D9	6.7 ± 0.4	-36.6667	0.0404278
SM(39:1)	775.8 ± 17.1	-14.3798	0.0404278
SM(39:1)-D3	0.2 ± 0.1	-50	0.309628
SM(39:1)-D6	0.8 ± 0.1	-71.4286	0.0786496
SM(39:1)-D9	0.3 ± 0.2	33.3333	0.406832
SM(41:1)	824.8 ± 29.9	-10.1576	0.0952151
SM(41:1)-D3	3 ± 0.5	-33.3333	0.0605916
SM(41:1)-D6	5.9 ± 0.6	-28.3019	0.0382613
SM(41:1)-D9	5.8 ± 0.3	-40.3846	0.0605916
SM(42:1)	3592.6 ± 77.9	-10.8372	0.0404278
SM(42:1)-D3	11.2 ± 1.2	-41.5842	0.0404278
SM(42:1)-D6	21.6 ± 0.9	-34.0206	0.0382613
SM(42:1)-D9	18.7 ± 0.8	-23.2143	0.0404278
PC(30:0)	97.9 ± 15.4	-37.5709	0.0404278
PC(30:0)-D3	1.1 ± 0.3	-70	0.0605916
PC(30:0)-D6	1.9 ± 0.3	-58.8235	0.0605916
PC(30:0)-D9	1.8 ± 0.2	-43.75	0.0296732
PC(32:0)	582.3 ± 73.8	122.534	0.0404278
PC(32:0)-D3	6 ± 1.8	55.5556	0.191367
PC(32:0)-D6	11.7 ± 3.3	105.714	0.0404278
PC(32:0)-D9	7.8 ± 1.5	185.714	0.0404278
PC(32:1)	855.8 ± 88.4	-26.3828	0.0404278
PC(32:1)-D3	8.1 ± 1.4	-52.0548	0.0382613
PC(32:1)-D6	17 ± 3	-49.0196	0.0404278
PC(32:1)-D9	13.7 ± 2.5	-29.2683	0.187913
PC(32:2)	305.3 ± 9.6	-68.1587	0.0404278
PC(32:2)-D3	3.3 ± 0.2	-86.6667	0.0382613
PC(32:2)-D6	6.1 ± 0.6	-83.6364	0.0404278
PC(32:2)-D9	5.3 ± 0.7	-79.1667	0.0382613
PC(34:1)	11407.7 ± 990.9	122.522	0.0404278
PC(34:1)-D3	124.6 ± 27.2	148.885	0.0404278
PC(34:1)-D6	201.2 ± 30	243.236	0.0382613
PC(34:1)-D9	136.7 ± 23	278.862	0.0404278
PC(34:2)	15201.9 ± 518.3	-23.068	0.0404278
PC(34:2)-D3	178 ± 11.2	-51.4357	0.0404278
PC(34:2)-D6	343.8 ± 27.5	-42.8895	0.0404278
PC(34:2)-D9	271.2 ± 32.4	-31.4215	0.0404278
PC(34:3)	417 ± 36.8	-50.3331	0.0404278
PC(34:3)-D3	4.6 ± 0.1	-65.8537	0.0360991
PC(34:3)-D6	8.1 ± 1.1	-72.6027	0.0382613
PC(34:3)-D9	7 ± 0.9	-63.4921	0.0382613
PC(36:1)	3034.7 ± 148.3	28.2147	0.0404278
PC(36:1)-D3	33.3 ± 3.7	73.6667	0.0404278
PC(36:1)-D6	63.2 ± 7.7	113.357	0.0404278
PC(36:1)-D9	48.3 ± 6.3	163.218	0.0382613
PC(36:2)	9062.9 ± 131.9	2.7585	0.191367
PC(36:2)-D3	169.8 ± 11.9	-9.03141	0.191367
PC(36:2)-D6	350.8 ± 30.7	9.56604	0.191367
PC(36:2)-D9	270.3 ± 29.2	32.9634	0.0404278
PC(36:3)	2452.3 ± 100.4	-2.70491	0.191367
PC(36:3)-D3	40.9 ± 1.5	-13.0435	0.0404278
PC(36:3)-D6	89.2 ± 4.4	-0.871731	0.5
PC(36:3)-D9	75.3 ± 6.5	17.5516	0.191367
PC(16:0_20:4)	13340.3 ± 446.2	-1.35845	0.5
PC(16:0_20:4)-D3	294 ± 9.2	-3.32577	0.33126
PC(16:0_20:4)-D6	510.1 ± 23	13.2215	0.191367
PC(16:0_20:4)-D9	379.4 ± 43.4	37.0132	0.0952151
PC(38:2)	870.9 ± 12.8	-11.8398	0.0404278
PC(38:2)-D3	9.3 ± 1.3	-50	0.0382613
PC(38:2)-D6	17.1 ± 2.5	-38.3117	0.0952151
PC(38:2)-D9	14.6 ± 2.4	-29.771	0.134143
PC(38:3)	950.6 ± 42.4	-4.64056	0.191367
PC(38:3)-D3	30.7 ± 2	-47.1014	0.0404278
PC(38:3)-D6	53.3 ± 5.6	-30.2083	0.0404278
PC(38:3)-D9	42.3 ± 2.9	-14.6982	0.191367
PC(38:4)	19976.1 ± 717.8	-13.2792	0.0404278
PC(38:4)-D3	1084.9 ± 34.9	-41.1409	0.0404278
PC(38:4)-D6	1737.3 ± 65.2	-31.3251	0.0404278
PC(38:4)-D9	1137.3 ± 111.4	-20.1837	0.0952151
PC(38:5)	2083 ± 125	-10.9031	0.191367
PC(38:5)-D3	79.7 ± 2.9	-34.728	0.0404278
PC(38:5)-D6	166.6 ± 13.1	-22.6818	0.0404278
PC(38:5)-D9	116.7 ± 15.5	-12.7619	0.191367
PC(16:0_22:6)	4171.7 ± 298.6	-4.63977	0.33126
PC(16:0_22:6)-D3	427.4 ± 5.3	-44.0083	0.0404278
PC(16:0_22:6)-D6	844.2 ± 40.7	-34.3117	0.0404278
PC(16:0_22:6)-D9	639.1 ± 62.9	-20.532	0.0952151
PC(40:5)	481.7 ± 36.1	-11.7647	0.191367
PC(40:5)-D3	39.9 ± 2.3	-55.7103	0.0404278
PC(40:5)-D6	85.8 ± 5.1	-54.4041	0.0382613
PC(40:5)-D9	63.3 ± 5.2	-35.4386	0.0404278
PC(40:6)	3388.7 ± 196.2	-13.7058	0.191367
PC(40:6)-D3	447.1 ± 7.7	-52.9821	0.0404278
PC(40:6)-D6	888.3 ± 27.4	-45.5285	0.0404278
PC(40:6)-D9	667.7 ± 47.2	-34.2986	0.0404278
PC(40:7)	237.9 ± 22.3	-7.56656	0.191367
PC(40:7)-D3	15.7 ± 0.3	-49.6454	0.0382613
PC(40:7)-D6	31.4 ± 1.8	-44.1696	0.0404278
PC(40:7)-D9	26 ± 2.2	-38.4615	0.0404278
LPC(16:0)	162.1 ± 44.4	-74.2289	0.0404278
LPC(16:0)-D3	3.3 ± 0.3	-26.6667	0.0360991
LPC(16:0)-D6	5.6 ± 0.3	-10	0.134143
LPC(16:0)-D9	5.8 ± 0.5	5.76923	0.328953
LPC(18:0)	186.7 ± 11.3	-24.5833	0.0404278
LPC(18:0)-D3	7.9 ± 0.3	-47.8873	0.0404278
LPC(18:0)-D6	17 ± 1.2	-41.1765	0.0404278
LPC(18:0)-D9	14 ± 2.1	-25.3968	0.0952151
LPC(18:1)	62.2 ± 7.9	6.25	0.33126
LPC(18:1)-D3	0.4 ± 0.1	75	0.0786496
LPC(18:1)-D6	1.6 ± 0.2	35.7143	0.130577
LPC(18:1)-D9	1 ± 0.5	88.8889	0.134143
LPC(18:2)	68.4 ± 20.8	-100	0.0318013
LPC(18:2)-D3	0.8 ± 0.1	-100	0.0296732
LPC(18:2)-D6	1.7 ± 0	-66.6667	0.0296732
LPC(18:2)-D9	0.3 ± 0.3	-100	0.252493
LPC(20:1)	1.8 ± 0.1	-31.25	0.0360991
LPC(20:1)-D3	0 ± 0	[0.0]	1
LPC(20:1)-D6	0 ± 0	[0.0]	1
LPC(20:1)-D9	0 ± 0	[0.0]	1
LPC(20:2)	2 ± 0.2	-50	0.0404278
LPC(20:2)-D3	0 ± 0	[0.0]	1
LPC(20:2)-D6	0 ± 0	[0.0]	1
LPC(20:2)-D9	0.1 ± 0.1	0	0.396074
LPC(20:3)	4.4 ± 1.4	-75	0.0382613
LPC(20:3)-D3	0.3 ± 0.2	-100	0.0983528
LPC(20:3)-D6	0.1 ± 0.1	0	0.396074
LPC(20:3)-D9	0 ± 0	[0.0]	1
LPC(20:4)	88.1 ± 10.3	-44.6406	0.0404278
LPC(20:4)-D3	2.9 ± 0.2	-73.0769	0.0382613
LPC(20:4)-D6	5.1 ± 0.8	-39.1304	0.0382613
LPC(20:4)-D9	3.7 ± 0.7	-30.303	0.0820799
LPC(22:6)	33.2 ± 3.3	-40.8027	0.0404278
LPC(22:6)-D3	3.1 ± 0.4	-71.4286	0.0382613
LPC(22:6)-D6	6.6 ± 1	-71.1864	0.0382613
LPC(22:6)-D9	0 ± 0	[0.0]	1
P.S. significant (p<0.05) results are highlighted in red; n=3
P.S.2. data in square brackets are in pmol/mg

## Sheet: S_table_6
Supplementary Table 6 The impacts of MFFA and altered media nutrients on hepatocyte lipidome
	Ctrl (mean ± sem, pmol/mg)	Treatments				p-value (KW, Benjamini-Hochberg corrected*)	Post hoc (MWU test, Benjamini-Hochberg corrected*)
		MFFA	MFFA w/o etn	MFFA w/ 5X cho			(Ctrl, MFFA)	(Ctrl, MFFA w/o etn)	(Ctrl, MFFA w/ 5X cho)	(MFFA, MFFA w/o etn)	(MFFA, MFFA w/ 5X cho)	(MFFA w/o etn, MFFA w/ 5X cho)
PC/PE	3.8 ± 0.03	-23.1579	15.2632	-20.3947		1.23819e-09	0.00545475	0.00533114	0.00872552	0.00570602	0.265807	0.00922006
Lipid Class
Dihydroceramide	119.6 ± 24.4	11.8729	11.7057	3.67893		0.91788	0.172406	0.156733	0.266864	0.5	0.451262	0.381382
Ceramide	3903.8 ± 529.7	-4.51867	-5.22055	-13.1359		0.891944	0.5	0.455199	0.308738	0.5	0.450507	0.381382
Monohexosylceramide	573.6 ± 52.4	28.0335	63.145	10.53		0.160727	0.28475	0.0431435	0.451262	0.5	0.450507	0.381382
Dihexosylceramide	69.8 ± 22.2	46.4183	59.5989	-5.08596		0.691773	0.180064	0.187118	0.451262	0.5	0.450507	0.381382
GM3 ganglioside	75.6 ± 12.4	2.1164	-7.14286	-31.8783		0.69855	0.5	0.386345	0.266864	0.5	0.450507	0.381382
GM1 ganglioside	19.6 ± 3	30.6122	68.3673	19.898		0.12057	0.180064	0.0468488	0.308738	0.5	0.450507	0.381382
Sphingomyelin	6351.6 ± 523.5	-5.49783	-11.172	-11.5262		0.691773	0.405662	0.187118	0.308738	0.5	0.450507	0.427982
Phosphatidylcholine	104777.4 ± 8659.7	-3.15373	-2.42743	-5.74971		0.955576	0.405662	0.386345	0.308738	0.5	0.451262	0.451262
Alkylphosphatidylcholine	194.2 ± 26.1	0.30896	-7.41504	-17.482		0.778169	0.5	0.5	0.339684	0.5	0.450507	0.381382
Alkenylphosphatidylcholine	58 ± 7.6	1.72414	-21.0345	-20.6897		0.444085	0.5	0.187118	0.308738	0.431016	0.450507	0.381382
Lysophosphatidylcholine	941.6 ± 82.2	-16.0578	-26.062	-21.1449		0.348148	0.172406	0.113632	0.270344	0.5	0.450507	0.381382
Phosphatidylethanolamine	27561.4 ± 2230.7	26.8593	-15.0079	19.7934		0.0560828	0.120206	0.187118	0.270344	0.0731147	0.450507	0.224018
Alkylphosphatidylethanolamine	76.6 ± 12.2	-55.3525	-64.4909	-59.53		0.00213258	0.0365573	0.0365573	0.0598934	0.431016	0.450507	0.381382
Alkenylphosphatidylethanolamine	1037.8 ± 190.9	5.83928	-0.366159	-20.264		0.778169	0.405662	0.5	0.308738	0.5	0.450507	0.381382
Lysophosphatidylethanolamine	1127.4 ± 96.1	19.8155	-18.2367	19.4341		0.0632938	0.180064	0.187118	0.270344	0.0731147	0.450507	0.224018
Phosphatidylinositol	13281.2 ± 932.7	13.8527	10.8695	8.35429		0.691773	0.180064	0.187118	0.308738	0.5	0.450507	0.427982
Lysophosphatidylinositol	331.6 ± 37.9	62.4849	77.0205	69.1043		0.460505	0.172406	0.113632	0.270344	0.5	0.451262	0.427982
Phosphatidylserine	3679 ± 398.1	-32.5849	-36.4392	-34.7241		0.033342	0.0881133	0.0431435	0.0896074	0.5	0.451262	0.451262
Phosphatidylglycerol	80.2 ± 7.9	9.97506	7.23192	1.62095		0.778169	0.222202	0.187118	0.308738	0.5	0.450507	0.381382
Cholesterol	39588.4 ± 2163.7	-12.0535	-14.9604	-15.4576		0.12057	0.172406	0.113632	0.222694	0.5	0.450507	0.451262
Cholesterol ester	5940.8 ± 804	138.938	132.134	119.423		0.00445884	0.0365573	0.0365573	0.0598934	0.5	0.450507	0.381382
Cardiolipin	1555 ± 117.5	-11.8071	-11.3441	-11.2862		0.742924	0.222202	0.187118	0.308738	0.5	0.450507	0.451262
Diacylglycerol	14257 ± 2990.6	1019.7	1158.71	944.846		8.16402e-06	0.0365573	0.0365573	0.0598934	0.5	0.451262	0.381382
Triacylglycerol	13210.6 ± 1963.7	937.216	969.874	860.339		1.19938e-06	0.0365573	0.0365573	0.0598934	0.5	0.450507	0.381382
Lipid Species
Cer(d18:0/16:0)	14 ± 5.9	47.1429	42.8571	28.5714		0.641278	0.129061	0.118873	0.148103	0.504762	0.478337	0.421419
Cer(d18:0/18:0)	16.2 ± 10.8	4.93827	3.7037	-16.6667		0.986479	0.151327	0.180892	0.241593	0.504762	0.478337	0.453143
Cer(d18:0/22:0)	17.4 ± 1.7	5.74713	3.44828	6.32184		0.986479	0.473161	0.501577	0.40076	0.504762	0.478337	0.472043
Cer(d18:0/24:0)	46.4 ± 4.6	2.58621	5.60345	-0.323276		0.957435	0.32972	0.253517	0.329143	0.504762	0.478337	0.456949
Cer(d18:0/24:1)	24.8 ± 2.6	20.1613	20.1613	12.9032		0.53733	0.14164	0.157556	0.265861	0.504762	0.478337	0.472043
Cer(d18:1/16:0)	302.2 ± 46.5	26.3402	29.4507	19.7882		0.407273	0.0935166	0.0841127	0.148103	0.504762	0.478337	0.456949
Cer(d18:1/18:0)	139.4 ± 32.1	12.9125	7.03013	4.73458		0.969346	0.276465	0.253517	0.329143	0.504762	0.501577	0.472043
Cer(d18:1/20:0)	75.2 ± 17.6	-16.2234	-18.0851	-25.8644		0.74066	0.501577	0.440832	0.368597	0.504762	0.478337	0.453143
Cer(d18:1/22:0)	599.2 ± 98.5	-12.6168	-13.6515	-21.729		0.728899	0.446769	0.440832	0.265861	0.504762	0.478337	0.472043
Cer(d18:1/24:0)	1834.4 ± 228.4	-8.10074	-8.61317	-16.4713		0.762536	0.390911	0.440832	0.265861	0.504762	0.478337	0.453143
Cer(d18:1/24:1)	952.8 ± 115.4	-3.88329	-5.05877	-13.3606		0.841917	0.501577	0.440832	0.462907	0.504762	0.478337	0.472043
HexCer(d18:1/16:0)	33.4 ± 4.8	147.904	279.042	115.569		0.00339486	0.0283463	0.017614	0.0453167	0.504762	0.478337	0.339504
HexCer(d18:1/18:0)	14.2 ± 3	178.873	280.282	155.282		0.0487721	0.0815832	0.017614	0.0720864	0.504762	0.501577	0.398417
HexCer(d18:1/20:0)	10 ± 4.9	38	196	2.5		0.0732625	0.390911	0.017614	0.462907	0.324306	0.478337	0.329805
HexCer(d18:1/22:0)	104 ± 10.8	4.61538	31.1538	-9.13462		0.249378	0.390911	0.0616538	0.329143	0.504762	0.478337	0.384873
HexCer(d18:1/24:0)	322.8 ± 22.9	12.6394	32.5279	-4.50743		0.312862	0.446769	0.0841127	0.40076	0.504762	0.478337	0.421419
HexCer(d18:1/24:1)	89 ± 9.4	41.1236	81.7978	26.4045		0.189186	0.168697	0.017614	0.307684	0.504762	0.478337	0.384873
Hex2Cer(d18:1/16:0)	1.8 ± 1.8	611.111	600	-100		0.164304	0.139513	0.0744447	0.327341	0.504762	0.478337	0.33444
Hex2Cer(d18:1/18:0)	5.4 ± 1.9	37.037	51.8519	11.1111		0.731158	0.361647	0.0841127	0.141767	0.504762	0.478337	0.398417
Hex2Cer(d18:1/20:0)	3.2 ± 1	-25	-43.75	-21.875		0.721624	0.420191	0.195637	0.367289	0.504762	0.501577	0.472043
Hex2Cer(d18:1/22:0)	8.8 ± 6	-9.09091	36.3636	-23.2955		0.923034	0.446769	0.311175	0.462907	0.504762	0.478337	0.456949
Hex2Cer(d18:1/24:0)	45 ± 9	15.5556	28.8889	-11.6667		0.697925	0.32972	0.253517	0.329143	0.504762	0.478337	0.453143
Hex2Cer(d18:1/24:1)	5.6 ± 5.6	250	225	100.893		0.434072	0.0915816	0.145526	0.338746	0.504762	0.478337	0.456949
GM3(d18:1/16:0)	17.8 ± 2.5	4.49438	6.74157	-24.1573		0.567993	0.473161	0.348329	0.101167	0.504762	0.478337	0.339504
GM3(d18:1/18:0)	6 ± 1.8	0	-20	-25		0.835241	0.390911	0.473161	0.462907	0.504762	0.478337	0.506369
GM3(d18:1/22:0)	8.2 ± 1.5	36.5854	0	-8.53659		0.554078	0.2151	0.473161	0.462907	0.504762	0.478337	0.506369
GM3(d18:1/24:0)	30.6 ± 7.8	0.653595	-13.0719	-39.5425		0.708737	0.446769	0.253517	0.0894124	0.504762	0.478337	0.472043
GM3(d18:1/24:1)	13 ± 1.4	-18.4615	-9.23077	-40.3846		0.455746	0.32972	0.377194	0.101167	0.504762	0.478337	0.398417
GM1(d18:1/16:0)	7 ± 1	140	237.143	139.286		0.000901074	0.0193754	0.017614	0.0278452	0.456248	0.478337	0.384873
GM1(d18:1/22:0)	13 ± 1.9	-33.8462	-27.6923	-46.1538		0.234678	0.129061	0.157556	0.0617382	0.504762	0.478337	0.456949
SM(32:0)	1.2 ± 0.2	33.3333	33.3333	-16.6667		0.274373	0.205669	0.191043	0.327341	0.504762	0.478337	0.384873
SM(32:1)	16.6 ± 2.8	14.4578	0	-21.6867		0.791188	0.299478	0.501577	0.265861	0.504762	0.478337	0.456949
SM(33:1)	18 ± 1.3	1.11111	-13.3333	-31.9444		0.0935565	0.473161	0.0687004	0.0278452	0.504762	0.478337	0.329805
SM(34:0)	69.6 ± 10	58.6207	50.2874	65.9483		0.115594	0.0429228	0.0841127	0.0720864	0.504762	0.478337	0.472043
SM(34:1)	1396 ± 172.6	29.7278	24.4126	21.4721		0.232872	0.0935166	0.157556	0.205669	0.504762	0.478337	0.472043
SM(34:2)	35.2 ± 4.6	59.6591	53.4091	37.0739		0.206612	0.0935166	0.0405382	0.148103	0.504762	0.478337	0.472043
SM(35:1)	31.6 ± 3.2	-20.8861	-29.1139	-32.7532		0.0374029	0.191378	0.0503316	0.0453167	0.504762	0.478337	0.456949
SM(35:2)	1.6 ± 0.2	0	-25	-37.5		0.274373	0.473161	0.191043	0.101167	0.504762	0.478337	0.456949
SM(36:1)	527.2 ± 55.7	-11.1533	-22.5721	-11.1343		0.273614	0.2151	0.157556	0.329143	0.504762	0.478337	0.384873
SM(36:2)	12.8 ± 9.7	196.875	181.25	177.344		0.317124	0.0935166	0.155413	0.101167	0.504762	0.501577	0.472043
SM(36:3)	2 ± 0.3	10	-20	-12.5		0.649851	0.400964	0.351093	0.390436	0.504762	0.478337	0.472043
SM(37:2)	2 ± 0	10	10	12.5		0.835241	0.280708	0.261124	0.265861	0.504762	0.501577	0.506369
SM(38:1)	808 ± 66.2	-41.3861	-45.6931	-47.9889		0.000788636	0.0193754	0.017614	0.0278452	0.504762	0.478337	0.472043
SM(38:2)	43.6 ± 1.9	-31.1927	-28.8991	-27.7523		0.0637934	0.0429228	0.0405382	0.0571216	0.504762	0.478337	0.472043
SM(39:1)	39.6 ± 4.6	-23.7374	-29.798	-38.7626		0.0483056	0.109545	0.0616538	0.0578172	0.504762	0.478337	0.456949
SM(41:1)	677.4 ± 40.7	-9.74314	-14.5557	-15.0059		0.168007	0.2151	0.0841127	0.101167	0.504762	0.478337	0.472043
SM(41:2)	63.8 ± 9	-5.64263	-21.0031	-37.3041		0.369424	0.423231	0.348408	0.123663	0.504762	0.478337	0.456949
SM(42:1)	2605 ± 183	-13.881	-18.8023	-18.9347		0.0935565	0.168697	0.0841127	0.101167	0.504762	0.478337	0.472043
PC(28:0)	1.4 ± 1	-57.1429	-100	-100		0.471479	0.362972	0.145047	0.192457	0.504762	0.478337	1
PC(30:0)	96.6 ± 7	-60.8696	-56.1077	-66.8737		1.23943e-05	0.0193754	0.017614	0.0278452	0.504762	0.478337	0.398417
PC (31:0)	21.8 ± 2	-54.1284	-53.211	-64.4495		9.55316e-05	0.0243964	0.017614	0.0278452	0.504762	0.478337	0.384873
PC(31:1)	20 ± 1.8	-50	-53	-55		4.85512e-05	0.0193754	0.017614	0.0278452	0.504762	0.478337	0.472043
PC(32:0)	359.6 ± 38.6	14.6274	41.3793	-12.6808		0.459155	0.501577	0.199606	0.329143	0.504762	0.478337	0.398417
PC(32:1)	1076.2 ± 122.9	-31.3139	-32.8006	-35.9784		0.0502529	0.0935166	0.0841127	0.101167	0.504762	0.478337	0.472043
PC(32:2)	307.6 ± 34.8	-80.5592	-81.2744	-81.7133		4.34028e-06	0.0193754	0.017614	0.0278452	0.504762	0.478337	0.472043
PC(33:0)	28.4 ± 3	-45.7746	-45.0704	-55.9859		0.00158406	0.0283463	0.0270071	0.0278452	0.504762	0.478337	0.398417
PC(33:1)	231.6 ± 28.4	-37.3057	-39.5509	-42.4655		0.010078	0.0935166	0.0841127	0.101167	0.504762	0.478337	0.472043
PC(33:2)	130.2 ± 14.2	-71.4286	-72.6575	-73.5023		2.66116e-05	0.0193754	0.017614	0.0278452	0.504762	0.478337	0.472043
PC(34:0)	186.8 ± 19.8	0	11.349	-11.5364		0.641278	0.501577	0.279059	0.462907	0.504762	0.478337	0.421419
PC(34:1)	11211.2 ± 1227.7	167.631	138.371	154.313		0.00120557	0.0193754	0.017614	0.0278452	0.504762	0.478337	0.472043
PC(34:2)	14216.4 ± 1451.9	-44.8496	-42.9138	-48.5524		0.00181229	0.0283463	0.0270071	0.0278452	0.504762	0.478337	0.453143
PC(34:3)	338.8 ± 42.6	-64.6989	-65.6434	-70.4103		0.000195061	0.0283463	0.017614	0.0278452	0.504762	0.478337	0.398417
PC(34:4)	195 ± 15.7	-72.7179	-65.641	-73.0769		2.62459e-06	0.0193754	0.017614	0.0278452	0.504762	0.478337	0.421419
PC(34:5)	1.2 ± 0.2	-16.6667	-16.6667	-16.6667		0.578096	0.280708	0.261124	0.327341	1	1	1
PC(35:1) (a)	179 ± 23.6	-27.5978	-28.2682	-35.3352		0.115594	0.276465	0.141239	0.0720864	0.504762	0.478337	0.453143
PC(35:2)	291.6 ± 31.4	-51.2346	-52.7435	-54.9897		0.00090978	0.0283463	0.0270071	0.0278452	0.504762	0.478337	0.472043
PC(35:3) (b)	30 ± 3.7	-62.6667	-61.3333	-67.5		0.000467165	0.0283463	0.0270071	0.0278452	0.504762	0.478337	0.453143
PC(35:4)	132 ± 11.8	-60.7576	-58.4848	-64.0152		1.85213e-05	0.0193754	0.017614	0.0278452	0.504762	0.478337	0.453143
PC(35:5)	1 ± 0	0	0	-50		0.0647441	1	1	0.114507	1	0.478337	0.398417
PC(36:0)	46.2 ± 5.3	131.602	133.766	108.333		0.000645595	0.0193754	0.017614	0.0278452	0.504762	0.478337	0.421419
PC(36:1)	2390.8 ± 271	137.352	147.432	126.681		0.00013205	0.0193754	0.017614	0.0278452	0.504762	0.478337	0.453143
PC(36:2)	7103.8 ± 554.1	-6.98499	-1.05296	-10.9456		0.790357	0.390911	0.501577	0.40076	0.504762	0.478337	0.398417
PC(36:3)	4380.6 ± 407.9	-6.1681	-1.74405	-10.4175		0.870319	0.276465	0.440832	0.265861	0.504762	0.478337	0.421419
PC(16:0_20:4)	21994.2 ± 2000	-11.654	-5.09953	-11.1959		0.773305	0.2151	0.377194	0.205669	0.504762	0.478337	0.472043
PC(18:1/18:3)	64.2 ± 8.6	-25.5452	-36.1371	-45.4829		0.347593	0.2151	0.0841127	0.101167	0.504762	0.478337	0.472043
PC(36:5)	189.2 ± 32.2	-35.518	-26.8499	-47.1459		0.246898	0.129061	0.199606	0.0720864	0.504762	0.478337	0.421419
PC(36:6)	60.4 ± 4.5	-77.8146	-77.4834	-77.649		2.32029e-07	0.0193754	0.017614	0.0278452	0.504762	0.478337	0.472043
PC(37:4)	427.6 ± 38.3	-49.3452	-44.0131	-51.2979		0.000142667	0.0193754	0.017614	0.0278452	0.504762	0.501577	0.384873
PC(37:6)	38.6 ± 4.3	-76.6839	-77.7202	-76.6839		4.34028e-06	0.0193754	0.017614	0.0278452	0.504762	0.478337	0.472043
PC(38:2)	474 ± 46.4	-9.24051	-13.4599	-16.5084		0.53733	0.32972	0.311469	0.205669	0.504762	0.478337	0.456949
PC(38:3)	1167.8 ± 91.9	-16.287	-11.9027	-18.3293		0.241686	0.129061	0.253517	0.101167	0.504762	0.478337	0.453143
PC(38:4)	21768.6 ± 1781	-32.9741	-26.4381	-31.5746		0.00427819	0.0283463	0.0405382	0.0453167	0.504762	0.478337	0.456949
PC(38:5)	2528.6 ± 273.5	-22.8585	-24.4641	-26.1943		0.173611	0.0935166	0.120867	0.101167	0.504762	0.478337	0.472043
PC(18:2/20:4)	134.2 ± 3.7	-36.8107	-31.1475	-39.6423		0.00202483	0.0193754	0.017614	0.0278452	0.504762	0.478337	0.456949
PC(16:0_22:6)	6327.2 ± 650.2	-40.9723	-43.0174	-40.4397		0.00202483	0.0193754	0.017614	0.0453167	0.504762	0.478337	0.472043
PC(38:7)	55 ± 7.6	-59.6364	-58.5455	-60.9091		0.000606328	0.0193754	0.017614	0.0278452	0.504762	0.478337	0.472043
PC(39:5)	39 ± 3.8	-58.4615	-57.9487	-60.8974		7.0385e-05	0.0193754	0.017614	0.0278452	0.504762	0.478337	0.472043
PC(39:6)	125.8 ± 11.3	-65.6598	-65.5008	-65.62		4.34028e-06	0.0193754	0.017614	0.0278452	0.504762	0.501577	0.472043
PC(40:4)	381.2 ± 71.4	-68.1007	-71.6684	-71.2749		0.00166224	0.0193754	0.017614	0.0278452	0.504762	0.478337	0.472043
PC(40:5)	801.8 ± 67.8	-45.6972	-47.8174	-47.2125		7.60091e-05	0.0193754	0.017614	0.0278452	0.504762	0.478337	0.472043
PC(40:6)	4803.2 ± 483.2	-49.8751	-48.451	-48.4042		0.000236226	0.0193754	0.017614	0.0278452	0.504762	0.478337	0.472043
PC(40:7)	278 ± 32.2	-18.3453	-19.2086	-22.9317		0.250722	0.129061	0.157556	0.148103	0.504762	0.478337	0.472043
PC(40:8)	139.4 ± 12.2	-39.7418	-38.307	-39.2037		0.0398409	0.0429228	0.017614	0.0720864	0.504762	0.501577	0.472043
PC(O-32:0)	13.2 ± 2.6	-3.0303	-6.06061	-20.4545		0.847982	0.473161	0.501577	0.365721	0.504762	0.478337	0.456949
PC(O-32:1)	2.4 ± 0.2	0	-16.6667	-16.6667		0.606511	0.473161	0.253517	0.192457	0.504762	0.478337	0.472043
PC(O-34:1)	31.6 ± 5.9	3.79747	-1.26582	-18.5127		0.791188	0.390911	0.414444	0.444814	0.504762	0.478337	0.421419
PC(O-34:2)	9 ± 1.1	-31.1111	-42.2222	-58.3333		0.115594	0.168697	0.0485044	0.0278452	0.504762	0.478337	0.421419
PC(O-35:4)	6.2 ± 0.5	-64.5161	-64.5161	-63.7097		1.7265e-05	0.0193754	0.017614	0.0278452	0.504762	0.501577	0.472043
PC(O-36:0)	2.2 ± 0.2	-9.09091	-18.1818	-31.8182		0.209007	0.280708	0.17234	0.101167	0.504762	0.478337	0.456949
PC(O-36:1)	9.6 ± 1.5	-16.6667	-12.5	-32.2917		0.543593	0.299478	0.440832	0.137587	0.504762	0.478337	0.398417
PC(O-36:2)	31.6 ± 5.2	43.038	31.0127	32.1203		0.407866	0.113226	0.199606	0.205669	0.504762	0.478337	0.472043
PC(O-36:3)	10.2 ± 1	-15.6863	-21.5686	-33.8235		0.209007	0.2151	0.139074	0.0353584	0.504762	0.478337	0.421419
PC(O-36:4)	23.6 ± 3.1	-11.0169	-16.9492	-50.2119		0.406669	0.361647	0.157556	0.0896085	0.504762	0.478337	0.398417
PC(O-36:5)	1.2 ± 0.2	-33.3333	-33.3333	-37.5		0.721624	0.277386	0.17234	0.192457	0.504762	0.478337	0.506369
PC(O-38:4)	14.2 ± 2	-32.3944	-35.2113	-31.338		0.115594	0.129061	0.0382483	0.0564198	0.504762	0.478337	0.456949
PC(O-38:5)	18.4 ± 3.9	18.4783	2.17391	-7.6087		0.805589	0.361647	0.473161	0.462907	0.504762	0.478337	0.456949
PC(O-38:6)	3.2 ± 0.5	-18.75	-12.5	-29.6875		0.643424	0.266968	0.371175	0.21254	0.504762	0.478337	0.456949
PC(O-40:5)	3.4 ± 0.4	-23.5294	-29.4118	-48.5294		0.0719928	0.15218	0.0599788	0.0278452	0.504762	0.478337	0.398417
PC(O-40:6)	6.6 ± 0.8	-39.3939	-45.4545	-54.5455		0.00602203	0.0383089	0.026018	0.0278452	0.504762	0.478337	0.456949
PC(O-40:7)	7.6 ± 1	63.1579	31.5789	77.6316		0.53733	0.0931192	0.309929	0.329143	0.504762	0.478337	0.472043
PC(P-32:0)	4.2 ± 1.2	14.2857	9.52381	-22.619		0.788563	0.32972	0.270914	0.504762	0.504762	0.478337	0.398417
PC(P-32:1)	0.8 ± 0.2	25	-50	-6.25		0.324206	0.280708	0.191043	0.504762	0.456248	0.478337	0.453143
PC(P-34:1)	1.6 ± 0.7	25	-12.5	-68.75		0.75156	0.501577	0.473161	0.265861	0.504762	0.478337	0.453143
PC(P-34:3)	1.2 ± 0.2	-16.6667	-16.6667	-37.5		0.397495	0.280708	0.261124	0.192457	1	0.478337	0.453143
PC(P-36:4)	22.2 ± 3.4	27.027	-19.8198	1.35135		0.191779	0.191378	0.253517	0.40076	0.383827	0.478337	0.339504
PC(P-36:5)	1 ± 0	-20	-80	-50		0.264305	0.362972	0.0270071	0.114507	0.504762	0.478337	0.456949
PC(P-38:4)	12.2 ± 1.9	-16.3934	-31.1475	-40.5738		0.168007	0.361647	0.101966	0.0896085	0.504762	0.478337	0.472043
PC(P-38:6)	5.4 ± 0.6	-25.9259	-18.5185	-30.5556		0.138112	0.113942	0.198046	0.0861151	0.504762	0.478337	0.421419
PC(P-40:4)	1.4 ± 0.2	14.2857	28.5714	-10.7143		0.543593	0.373105	0.191043	0.428625	0.504762	0.478337	0.398417
PC(P-40:6)	3 ± 0.3	-20	-13.3333	-25		0.400837	0.168697	0.253517	0.123663	0.504762	0.478337	0.453143
PC(P-40:7)	5.2 ± 0.6	-34.6154	-42.3077	-42.3077		0.00240653	0.0368752	0.017614	0.0278452	0.504762	0.478337	1
LPC (16:0)[sn2]	13.8 ± 4.9	20.2899	-42.029	-20.2899		0.791188	0.473161	0.253517	0.504762	0.504762	0.501577	0.472043
LPC (16:0)[sn1]	287.6 ± 25.3	2.85118	-11.8915	-9.68359		0.714499	0.446769	0.311469	0.265861	0.504762	0.478337	0.456949
LPC (18:0)[sn2]	18.8 ± 3.7	-25.5319	-28.7234	-25.5319		0.525148	0.276465	0.230012	0.241593	0.504762	0.501577	0.472043
LPC (18:0)[sn1]	326.2 ± 42.3	-19.3133	-22.992	-19.298		0.592121	0.2151	0.120867	0.329143	0.504762	0.478337	0.472043
LPC (18:1)[sn2]	33.4 ± 4.2	61.0778	34.7305	57.1856		0.00631884	0.0283463	0.0841127	0.0364798	0.504762	0.478337	0.398417
LPC (18:1)[sn1]	30.4 ± 7.7	52.6316	2.63158	34.8684		0.649851	0.276465	0.311469	0.265861	0.504762	0.478337	0.421419
LPC (18:2)[sn2]	41.2 ± 4.4	-57.2816	-62.6214	-62.9854		0.00109141	0.0193754	0.017614	0.0278452	0.504762	0.501577	0.506369
LPC (20:2)[sn1]	1.4 ± 0.2	-85.7143	-71.4286	-82.1429		0.0179582	0.0283463	0.0452328	0.0453167	0.504762	0.501577	0.472043
LPC (20:3)[sn2]	3 ± 0.3	-40	-40	-33.3333		0.169697	0.0695674	0.0637701	0.106493	0.504762	0.478337	0.472043
LPC (20:4)[sn2]	75.2 ± 7.1	-52.9255	-54.7872	-52.1277		0.000284462	0.0193754	0.017614	0.0278452	0.504762	0.478337	0.472043
LPC (20:4)[sn1]	48.2 ± 4.1	-52.2822	-54.3568	-52.8008		0.00120557	0.0193754	0.017614	0.0278452	0.504762	0.478337	0.472043
LPC (22:5)[sn2]	3.2 ± 0.5	-62.5	-68.75	-68.75		0.000437764	0.0193754	0.017614	0.0278452	0.504762	0.478337	1
LPC (22:5)[sn1]	2.2 ± 0.4	-63.6364	-72.7273	-54.5455		0.00602203	0.032111	0.0276985	0.0506672	0.504762	0.478337	0.421419
LPC (22:6)[sn2]	32.8 ± 4.1	-65.2439	-66.4634	-61.128		9.58406e-05	0.0193754	0.017614	0.0278452	0.504762	0.478337	0.453143
LPC (22:6)[sn1]	24.2 ± 2.3	-61.157	-66.1157	-59.7107		5.96545e-05	0.0193754	0.017614	0.0278452	0.504762	0.501577	0.453143
PE(32:1)	32.6 ± 6	-11.6564	-42.3313	-24.0798		0.34458	0.361647	0.119286	0.265861	0.456248	0.478337	0.398417
PE(34:1)	380.6 ± 43.9	594.798	175.039	489.858		0.000287317	0.0193754	0.017614	0.0278452	0.215282	0.478337	0.317435
PE(34:2)	1631.4 ± 159.8	13.6815	-32.7939	5.50754		0.0798067	0.129061	0.0841127	0.265861	0.452188	0.478337	0.398417
PE(36:1)	291 ± 45.7	239.519	65.2234	207.646		0.00652644	0.0193754	0.0841127	0.0278452	0.215282	0.478337	0.329805
PE(36:2)	1375.4 ± 140.7	39.5667	-20.8957	28.9261		0.0179582	0.0935166	0.180892	0.148103	0.215282	0.478337	0.329805
PE(36:3)	663.6 ± 58.5	92.7366	21.3382	81.736		0.00255166	0.0193754	0.0841127	0.0278452	0.244993	0.478337	0.339504
PE(36:4)	3799 ± 231.4	122.853	47.0018	105.251		0.000201766	0.0193754	0.0270071	0.0278452	0.244993	0.478337	0.329805
PE(38:3)	442.2 ± 52	-8.36725	-29.3532	-18.9281		0.142068	0.501577	0.0405382	0.205669	0.215282	0.478337	0.398417
PE(38:4)	9122 ± 860	1.16641	-18.7196	-0.723526		0.420904	0.501577	0.199606	0.462907	0.456248	0.478337	0.421419
PE(38:5)	1014.2 ± 115.4	30.7237	-15.5985	24.0633		0.0647441	0.0935166	0.157556	0.148103	0.324306	0.478337	0.339504
PE(38:6)	5828.6 ± 510.4	-18.3337	-46.1963	-19.0886		0.00526767	0.129061	0.017614	0.101167	0.215282	0.478337	0.317435
PE(40:4)	426.2 ± 99.7	-70.0141	-81.3233	-75.657		0.00546158	0.0429228	0.017614	0.0453167	0.504762	0.478337	0.453143
PE(40:5)	156.2 ± 23.5	-36.4917	-51.7286	-40.621		0.0141892	0.0429228	0.017614	0.0453167	0.504762	0.478337	0.421419
PE(40:6)	2258.6 ± 291.2	-24.555	-41.2911	-27.3444		0.0719928	0.129061	0.0270071	0.101167	0.456248	0.478337	0.421419
PE(40:7)	139.6 ± 20.9	-4.72779	-24.3553	-9.02579		0.34458	0.446769	0.157556	0.329143	0.244993	0.478337	0.329805
PE(O-34:1)	0.8 ± 0.4	0	-25	-37.5		0.881329	0.501577	0.440832	0.40076	0.504762	0.478337	0.472043
PE(O-36:4)	1.4 ± 0.2	-14.2857	-42.8571	-28.5714		0.66912	0.361647	0.106002	0.40076	0.504762	0.478337	0.472043
PE(O-38:4)	7 ± 0.5	-28.5714	-40	-25		0.0179582	0.0379323	0.0257224	0.0625629	0.504762	0.478337	0.421419
PE(O-38:5)	1 ± 0.3	20	40	-25		0.788563	0.419651	0.266339	0.40076	0.504762	0.478337	0.453143
PE(O-40:5)	0.8 ± 0.2	0	-50	25		0.355681	0.469938	0.191043	0.327341	0.504762	0.478337	0.384873
PE(O-40:6)	63.8 ± 11.7	-63.6364	-70.8464	-66.6928		0.00140697	0.0193754	0.017614	0.0278452	0.504762	0.478337	0.453143
PE(O-40:7)	1.4 ± 0.2	57.1429	-28.5714	-28.5714		0.067953	0.130505	0.253517	0.192457	0.452188	0.478337	0.472043
PE(P-16:0/18:1)	27.8 ± 14.8	80.5755	20.8633	-18.1655		0.412205	0.168697	0.279059	0.444814	0.504762	0.478337	0.453143
PE(P-16:0/18:2)	0 ± 0	[8.0]	[5.2]	[0.0]		0.721624	0.280708	0.261124	1	0.504762	0.478337	0.456949
PE(P-16:0/20:4)	318 ± 35.8	16.0377	23.0818	-10.1415		0.53733	0.299478	0.157556	0.40076	0.504762	0.478337	0.339504
PE(P-16:0/22:4)	5 ± 1	-4	-8	-15		0.959829	0.473161	0.409906	0.444814	0.504762	0.478337	0.472043
PE(P-16:0/22:5) (n-3)	1.6 ± 0.4	50	37.5	9.375		0.805589	0.263359	0.371175	0.462907	0.504762	0.478337	0.472043
PE(P-16:0/22:6)	131.2 ± 14.1	30.9451	-4.11585	-0.724085		0.528829	0.32972	0.311469	0.462907	0.504762	0.478337	0.472043
PE(P-18:0/18:1)	15 ± 15	-5.33333	-4	-100		0.805589	0.446303	0.437069	0.327341	0.504762	0.478337	0.421419
PE(P-18:0/20:4)	269.2 ± 54.3	7.05795	8.39525	-11.6828		0.870319	0.32972	0.414444	0.462907	0.504762	0.478337	0.456949
PE(P-18:0/22:4)	11.2 ± 2.7	-32.1429	-33.9286	-46.4286		0.335965	0.168697	0.0985904	0.0359203	0.504762	0.478337	0.456949
PE(P-18:0/22:5) (n-3)	3.2 ± 0.7	-37.5	-43.75	-37.5		0.510595	0.323365	0.115229	0.192457	0.504762	0.478337	0.472043
PE(P-18:0/22:6)	210.2 ± 42.7	-34.0628	-41.1037	-51.2369		0.114795	0.168697	0.0744447	0.0720864	0.504762	0.478337	0.472043
PE(P-18:1/18:1)	0.2 ± 0.2	1200	900	400		0.0411884	0.0193921	0.0228522	0.265861	0.504762	0.478337	0.421419
PE(P-18:1/20:4)	17.6 ± 3.1	25	20.4545	-4.82955		0.488251	0.191378	0.22694	0.504762	0.504762	0.478337	0.317435
PE(P-18:1/22:4)	2.6 ± 0.9	-7.69231	-30.7692	-3.84615		0.841066	0.473161	0.371175	0.366295	0.504762	0.478337	0.453143
PE(P-18:1/22:5) (n-3)	1.4 ± 0.4	57.1429	42.8571	7.14286		0.471479	0.173505	0.230012	0.462907	0.504762	0.478337	0.453143
PE(P-18:1/22:6)	4.6 ± 1.1	69.5652	13.0435	25		0.265339	0.0667325	0.440832	0.367289	0.456248	0.478337	0.472043
PE(P-20:0/20:4)	19.4 ± 13.7	-75.2577	-100	-67.7835		0.510595	0.290743	0.145047	0.338863	0.504762	0.478337	0.453143
LPE (16:0)[sn2]	9.2 ± 1.2	58.6957	-2.17391	57.6087		0.00807364	0.0532315	0.501577	0.0446707	0.244993	0.478337	0.317435
LPE (16:0)[sn1]	95.2 ± 6.4	78.1513	3.57143	70.9559		0.00206989	0.0193754	0.311469	0.0278452	0.215282	0.478337	0.317435
LPE (18:0)[sn2]	32.4 ± 2.9	3.7037	-6.79012	22.6852		0.66912	0.446769	0.377194	0.329143	0.504762	0.478337	0.421419
LPE (18:0)[sn1]	395.2 ± 37.3	23.9372	-6.32591	25.4428		0.584317	0.191378	0.501577	0.40076	0.504762	0.478337	0.453143
LPE (18:1)[sn2]	13 ± 0.8	389.231	130.769	390.385		2.32029e-07	0.0193754	0.017614	0.0278452	0.215282	0.478337	0.317435
LPE (18:1)[sn1]	23.4 ± 2.1	210.256	46.1538	167.094		4.34028e-06	0.0193754	0.017614	0.0278452	0.215282	0.478337	0.317435
LPE (18:2)[sn2]	36.6 ± 4.5	-6.01093	-43.7158	-3.68852		0.0841492	0.473161	0.0405382	0.444814	0.452188	0.478337	0.339504
LPE (18:2)[sn1]	23.6 ± 2.1	-11.0169	-50.8475	-14.1949		0.156812	0.276465	0.0616538	0.241593	0.456248	0.478337	0.384873
LPE (20:4)[sn2]	131.2 ± 13.9	11.4329	-21.189	5.37348		0.246898	0.276465	0.120867	0.462907	0.456248	0.478337	0.398417
LPE (20:4)[sn1]	83.8 ± 10.7	6.20525	-22.673	6.50358		0.419403	0.446769	0.157556	0.462907	0.504762	0.478337	0.384873
LPE (22:6)[sn2]	183.8 ± 30.5	-23.8303	-48.4222	-20.9739		0.0647441	0.191378	0.0405382	0.329143	0.244993	0.478337	0.329805
LPE (22:6)[sn1]	100.4 ± 9.4	-23.506	-46.0159	-21.8127		0.00465907	0.0669007	0.017614	0.101167	0.215282	0.478337	0.329805
PI(32:0)	27.2 ± 3.5	144.118	143.382	93.0147		0.0436892	0.0283463	0.0270071	0.0453167	0.504762	0.478337	0.453143
PI(32:1)	7.2 ± 1.4	113.889	91.6667	87.5		0.095835	0.0283463	0.0841127	0.0453167	0.504762	0.478337	0.472043
PI(34:0)	33.2 ± 4.7	192.169	204.819	132.681		0.0179582	0.0193754	0.017614	0.0278452	0.504762	0.478337	0.421419
PI(34:1)	78 ± 8.7	664.359	572.308	567.308		0.0016601	0.0193754	0.017614	0.0278452	0.504762	0.478337	0.472043
PI(36:1)	54.8 ± 9	746.35	754.38	651.825		0.00895079	0.0193754	0.017614	0.0278452	0.504762	0.478337	0.453143
PI(36:2)	308.2 ± 28.2	25.438	33.0305	15.9961		0.209007	0.168697	0.0841127	0.205669	0.504762	0.478337	0.421419
PI(36:3)	51.4 ± 8.2	86.7704	88.3268	67.8016		0.0361603	0.0283463	0.0270071	0.0453167	0.504762	0.478337	0.472043
PI(36:4)	513.8 ± 61.6	172.129	179.33	141.242		0.00012165	0.0193754	0.017614	0.0278452	0.504762	0.478337	0.398417
PI(38:2)	35.4 ± 6.2	40.678	31.0734	29.9435		0.413849	0.129061	0.157556	0.178608	0.504762	0.478337	0.472043
PI(38:3)	487.8 ± 38.8	5.08405	7.29807	5.88356		0.90178	0.276465	0.253517	0.329143	0.504762	0.478337	0.472043
PI(38:4)	11118 ± 854.2	-3.41608	-7.28908	-6.32308		0.847982	0.446769	0.377194	0.329143	0.504762	0.478337	0.472043
PI(38:5)	104 ± 14.9	126.538	166.538	106.971		0.000156414	0.0193754	0.017614	0.0278452	0.504762	0.478337	0.384873
PI(38:6)	39.4 ± 3.4	25.8883	23.3503	15.4822		0.517993	0.32972	0.157556	0.462907	0.504762	0.478337	0.472043
PI(40:4)	74.6 ± 8.1	7.7748	-7.7748	-11.8633		0.714914	0.361647	0.501577	0.40076	0.504762	0.478337	0.472043
PI(40:5)	76.4 ± 4.8	-5.49738	-3.9267	-5.10471		0.975344	0.423231	0.473161	0.462907	0.504762	0.478337	0.472043
PI(40:6)	272.4 ± 14.8	-3.45081	-2.93686	-6.20411		0.933288	0.446769	0.501577	0.40076	0.504762	0.478337	0.472043
LPI (18:0)[sn2]	12 ± 1.8	61.6667	83.3333	79.1667		0.324206	0.168697	0.0744447	0.0894124	0.504762	0.478337	0.506369
LPI (18:0)[sn1]	272.8 ± 33.4	66.6422	82.478	72.2874		0.414325	0.168697	0.0841127	0.205669	0.504762	0.478337	0.472043
LPI (18:1)[sn2]	0 ± 0	[2.4]	[2.8]	[3.0]		0.0750807	0.0301721	0.017614	0.0278452	0.504762	0.478337	0.472043
LPI (18:1)[sn1]	0.6 ± 0.6	1466.67	1700	1358.33		0.00118416	0.0193754	0.017614	0.0278452	0.504762	0.478337	0.453143
LPI (18:2)[sn2]	0.8 ± 0.2	25	50	25		0.75156	0.400964	0.17234	0.327341	0.504762	0.478337	0.456949
LPI (20:4)[sn2]	25.8 ± 2.9	17.8295	14.7287	22.093		0.487127	0.191378	0.199606	0.178608	0.504762	0.478337	0.472043
LPI (20:4)[sn1]	19.2 ± 1.8	12.5	18.75	31.5104		0.360318	0.2151	0.157556	0.148103	0.504762	0.478337	0.472043
PS(36:1)	45.2 ± 8.2	53.0973	49.5575	11.1726		0.227434	0.0815832	0.0616538	0.504762	0.504762	0.478337	0.384873
PS(38:3)	175.8 ± 22	-27.9863	-25.256	-26.7634		0.209007	0.0935166	0.0841127	0.307684	0.504762	0.478337	0.472043
PS(38:4)	1701.6 ± 244.4	-37.1063	-32.1697	-35.737		0.0719928	0.0536141	0.120867	0.101167	0.504762	0.478337	0.472043
PS(40:5)	163 ± 10.4	-20.9816	-34.9693	-35.5828		0.00823972	0.0283463	0.017614	0.0278452	0.456248	0.478337	0.506369
PS(40:6)	1593.4 ± 122.8	-31.8941	-44.7722	-35.7663		0.000720954	0.0193754	0.017614	0.0278452	0.324306	0.478337	0.421419
PG(36:2)	80.2 ± 7.9	9.97506	7.23192	1.62095		0.773305	0.2151	0.199606	0.329143	0.504762	0.478337	0.453143
CL(16:1_18:1_18:2_18:2)	23.6 ± 4.9	-29.661	-33.8983	-43.8559		0.302447	0.299478	0.180892	0.148103	0.504762	0.478337	0.472043
CL(16:1_18:2_18:2_18:2)	12 ± 2.3	-3.33333	-1.66667	-18.75		0.847506	0.423231	0.348408	0.265861	0.504762	0.478337	0.421419
CL(18:1_18:1_18:1_18:2)	3 ± 0.6	-40	-26.6667	-33.3333		0.531201	0.13717	0.270914	0.194996	0.504762	0.478337	0.506369
CL(18:1_18:1_18:2_16:1)	8.8 ± 1.5	27.2727	20.4545	13.6364		0.746412	0.168697	0.253517	0.462907	0.504762	0.478337	0.472043
CL(18:1_18:2_18:2_18:2)	38.8 ± 3.5	-3.60825	-1.03093	-2.06186		0.995494	0.501577	0.473161	0.462907	0.504762	0.501577	0.472043
CL(18:1_18:2_18:2_20:2)	291.6 ± 23.7	12.62	11.9342	8.36763		0.728899	0.168697	0.253517	0.40076	0.504762	0.478337	0.472043
CL(18:1_18:2_18:2_20:3)	89.6 ± 6.9	6.02679	9.59821	11.3281		0.847982	0.361647	0.377194	0.265861	0.504762	0.478337	0.472043
CL(18:1_18:2_18:2_22:5)	27.4 ± 2.1	32.8467	37.2263	29.562		0.0649664	0.0283463	0.0329184	0.0720864	0.504762	0.478337	0.472043
CL(18:1_18:2_18:2_22:6)	49.6 ± 4.7	-6.45161	-7.25806	-13.3065		0.847982	0.446769	0.440832	0.329143	0.504762	0.478337	0.506369
CL(18:1_20:3_18:2_22:6)	20.4 ± 1.4	14.7059	21.5686	16.4216		0.657518	0.168697	0.180892	0.307684	0.504762	0.501577	0.472043
CL(18:1_22:6_18:2_20:3)	0.4 ± 0.2	50	50	87.5		0.848235	0.373105	0.363642	0.268029	0.504762	0.478337	0.472043
CL(18:2_16:1_18:2_22:6)	25 ± 2.3	2.4	10.4	-5		0.870319	0.446769	0.377194	0.462907	0.504762	0.478337	0.456949
CL(18:2_18:1_18:1_16:1)	905.4 ± 73.2	-24.5416	-24.5195	-21.9406		0.120891	0.0672982	0.0841127	0.101167	0.504762	0.478337	0.472043
CL(18:2_18:1_18:2_20:1)	0.8 ± 0.4	50	125	212.5		0.420904	0.324878	0.271695	0.101167	0.504762	0.478337	0.472043
CL(18:2_18:1_18:2_20:3)	13 ± 1.8	1.53846	-1.53846	-1.92308		0.995494	0.446769	0.440832	0.462907	0.504762	0.478337	0.472043
CL(18:2_22:6_18:2_22:6)	3 ± 0.7	60	53.3333	41.6667		0.324206	0.129061	0.138694	0.204165	0.504762	0.478337	0.472043
CE(14:0)	0 ± 0	[122.6]	[106.6]	[15.25]		0.00228778	0.0193754	0.017614	0.265861	0.504762	0.478337	0.317435
CE(15:0)	0 ± 0	[21.6]	[6.0]	[16.75]		0.455939	0.0795062	0.261124	0.265861	0.504762	0.478337	0.472043
CE(16:0)	1068 ± 128.4	120.431	117.566	94.0777		0.00090978	0.0193754	0.017614	0.0278452	0.504762	0.478337	0.453143
CE(16:1)	412.6 ± 54.4	119.486	105.526	85.046		0.0247019	0.0283463	0.0270071	0.0453167	0.504762	0.478337	0.472043
CE(16:2)	8.2 ± 0.9	158.537	139.024	122.561		0.000465087	0.0193754	0.017614	0.0278452	0.504762	0.478337	0.472043
CE(17:0)	62 ± 5.9	14.5161	12.2581	-0.403226		0.830756	0.423231	0.414444	0.462907	0.504762	0.478337	0.456949
CE(17:1)	30.8 ± 3.8	64.2857	62.3377	39.6104		0.0726953	0.0429228	0.0270071	0.101167	0.504762	0.478337	0.472043
CE(18:0)	465.8 ± 66.9	-13.611	-12.924	-20.0301		0.791188	0.249877	0.253517	0.205669	0.504762	0.478337	0.472043
CE(18:1)	2541.2 ± 396.2	180.962	171.47	173.316		0.0074961	0.0193754	0.017614	0.0278452	0.504762	0.478337	0.472043
CE(18:2)	820.6 ± 162.4	127.906	123.398	94.0958		0.00270581	0.0193754	0.017614	0.0278452	0.504762	0.478337	0.421419
CE(18:3)	74 ± 10.8	165.946	148.108	115.203		0.0146988	0.0193754	0.017614	0.0278452	0.504762	0.478337	0.453143
CE(20:1)	22.6 ± 2.9	16.8142	-0.884956	6.19469		0.791188	0.299478	0.473161	0.462907	0.504762	0.478337	0.506369
CE(20:2)	11.4 ± 1.5	38.5965	36.8421	22.807		0.416237	0.191378	0.141239	0.265861	0.504762	0.478337	0.456949
CE(20:3)	28.2 ± 2.6	95.0355	90.0709	68.4397		0.00255267	0.0193754	0.017614	0.0278452	0.504762	0.478337	0.456949
CE(20:4)	312.4 ± 35.4	124.84	125.8	107.346		0.00637886	0.0193754	0.017614	0.0278452	0.504762	0.478337	0.456949
CE(20:5)	3.6 ± 3.6	1555.56	1766.67	1761.11		9.55316e-05	0.0193754	0.017614	0.0278452	0.504762	0.478337	0.472043
CE(22:4)	6.2 ± 1.1	41.9355	35.4839	12.9032		0.528829	0.168697	0.199606	0.40076	0.504762	0.478337	0.456949
CE(22:5)	5.6 ± 0.5	117.857	114.286	100.893		0.00116398	0.0193754	0.017614	0.0278452	0.504762	0.478337	0.472043
CE(22:6)	63 ± 10.3	144.444	149.524	140.079		0.000195061	0.0193754	0.017614	0.0278452	0.504762	0.478337	0.456949
CE(24:4)	1.6 ± 0.2	-12.5	-25	-37.5		0.406669	0.373105	0.191043	0.101167	0.504762	0.478337	0.456949
CE(24:5)	1.8 ± 0.2	55.5556	55.5556	38.8889		0.214264	0.0667325	0.0616538	0.101167	0.504762	0.478337	0.472043
CE(24:6)	0.2 ± 0.2	400	500	275		0.0179582	0.0283463	0.0270071	0.137587	0.504762	0.478337	0.421419
DG(14:0 16:0)	0 ± 0	[78.2]	[268.2]	[0.0]		0.0770244	0.280708	0.0307924	1	0.504762	0.478337	0.33444
DG(14:0_18:1)	38 ± 23.5	4898.42	5514.21	4580.26		0.000128253	0.0193754	0.017614	0.0278452	0.504762	0.478337	0.398417
DG(14:0_18:2)	105.4 ± 16	20.6831	18.4061	13.852		0.643424	0.2151	0.199606	0.329143	0.504762	0.478337	0.456949
DG(16:0 16:0)	0 ± 0	[1524.0]	[4336.2]	[0.0]		0.0179582	0.155295	0.0307924	1	0.504762	0.478337	0.33444
DG(16:0_18:1)	3076.8 ± 881.4	1711.65	2081.36	1574.65		4.65217e-06	0.0193754	0.017614	0.0278452	0.504762	0.478337	0.384873
DG(16:0_18:2)	1973.2 ± 338.9	81.9785	105.048	62.4899		0.00240653	0.0193754	0.017614	0.0453167	0.504762	0.478337	0.384873
DG(16:0_20:4)	855.2 ± 88.4	185.103	268.335	160.875		0.00110626	0.0193754	0.017614	0.0278452	0.504762	0.478337	0.384873
DG(16:0_22:5)	188.8 ± 14.7	100.106	157.945	86.3083		0.000287938	0.0193754	0.017614	0.0278452	0.504762	0.478337	0.339504
DG(16:0_22:6)	706.4 ± 66.1	176.699	318.856	157.043		2.62597e-05	0.0193754	0.017614	0.0278452	0.324306	0.478337	0.317435
DG(16:1_18:1)	0 ± 0	[4669.6]	[4847.8]	[4476.75]		5.77778e-06	0.0193754	0.017614	0.0278452	0.504762	0.478337	0.472043
DG(18:0_18:1)	641.4 ± 275.4	587.184	701.528	552.752		0.000168189	0.0193754	0.017614	0.0278452	0.504762	0.478337	0.421419
DG(18:0_18:2)	895.4 ± 119	35.6489	54.0764	27.9037		0.116352	0.129061	0.0270071	0.265861	0.504762	0.478337	0.453143
DG(18:0_20:4)	2256.8 ± 243.5	75.0443	113.293	60.7918		0.00557841	0.0283463	0.017614	0.0720864	0.456248	0.478337	0.339504
DG(18:0_22:6)	370 ± 86.1	50.8649	101.784	11.7568		0.273614	0.276465	0.0405382	0.40076	0.504762	0.478337	0.398417
DG(18:1_18:1)	823.2 ± 586.8	8093.12	8195.12	7740.83		1.36267e-05	0.0193754	0.017614	0.0278452	0.504762	0.478337	0.472043
DG(18:1_18:2)	1157.2 ± 326	323.056	327.549	318.964		0.000168189	0.0193754	0.017614	0.0278452	0.504762	0.478337	0.472043
DG(18:1_18:3)	84 ± 31.1	301.667	294.048	304.464		3.54163e-05	0.0193754	0.017614	0.0278452	0.504762	0.478337	0.472043
DG(18:1_20:3)	156 ± 24	214.615	206.923	217.788		0.00671343	0.0193754	0.017614	0.0278452	0.504762	0.478337	0.472043
DG(18:1_20:4)	597.6 ± 75.5	398.092	391.299	387.826		0.00367799	0.0193754	0.017614	0.0278452	0.504762	0.478337	0.472043
DG(18:1_22:5)	94 ± 16.9	337.447	363.404	328.989		0.00194156	0.0193754	0.017614	0.0278452	0.504762	0.478337	0.472043
DG(18:2_18:2)	237.6 ± 91.6	130.387	106.65	125.589		0.0281845	0.0429228	0.0616538	0.101167	0.504762	0.478337	0.472043
TG(14:0_16:0_18:1)	119 ± 33.5	1319.83	1356.47	1154.62		3.40055e-05	0.0193754	0.017614	0.0278452	0.504762	0.478337	0.456949
TG(14:0_16:0_18:2)	116.4 ± 11.4	237.457	196.735	217.01		0.000158628	0.0193754	0.017614	0.0278452	0.504762	0.478337	0.472043
TG(14:0_16:1_18:1)	0 ± 0	[970.6]	[852.2]	[920.5]		2.62597e-05	0.0193754	0.017614	0.0278452	0.504762	0.478337	0.456949
TG(14:0_16:1_18:2)	20.6 ± 5.4	132.039	105.825	124.515		0.00895079	0.0193754	0.0405382	0.0278452	0.504762	0.478337	0.456949
TG(14:0_17:0_18:1)	0 ± 0	[162.4]	[167.2]	[137.25]		2.77476e-05	0.0193754	0.017614	0.0278452	0.504762	0.478337	0.453143
TG(14:0_18:0_18:1)	47 ± 20.2	226.383	234.468	218.617		0.000663779	0.0193754	0.017614	0.0278452	0.504762	0.478337	0.472043
TG(14:0_18:2_18:2)	25.8 ± 2.4	-5.42636	-4.65116	-12.7907		0.847982	0.276465	0.440832	0.241593	0.504762	0.478337	0.456949
TG(14:1_16:0_18:1)	0.8 ± 0.8	54025	42725	50868.7		1.85213e-05	0.0193754	0.017614	0.0278452	0.504762	0.478337	0.421419
TG(14:1_16:1_18:0)	0 ± 0	[344.4]	[312.8]	[326.5]		0.000195061	0.0193754	0.017614	0.0278452	0.504762	0.478337	0.472043
TG(14:1_18:0_18:2)	4.8 ± 2.3	4570.83	4150	4691.67		1.95735e-05	0.0193754	0.017614	0.0278452	0.504762	0.478337	0.456949
TG(14:1_18:1_18:1)	157.4 ± 15.1	252.605	224.142	236.086		0.000146472	0.0193754	0.017614	0.0278452	0.504762	0.478337	0.472043
TG(15:0_16:0_18:1)	66.4 ± 6.9	342.169	362.952	288.178		0.000282507	0.0193754	0.017614	0.0278452	0.504762	0.478337	0.453143
TG(15:0_18:1_18:1)	35 ± 4.2	425.714	429.143	392.143		6.5242e-06	0.0193754	0.017614	0.0278452	0.504762	0.478337	0.453143
TG(16:0_16:0_16:0)	0 ± 0	[1349.6]	[1603.4]	[1070.5]		0.000663779	0.0193754	0.017614	0.0278452	0.504762	0.478337	0.398417
TG(16:0_16:0_18:0)	184.6 ± 184.6	546.046	581.148	458.776		0.00868015	0.0274007	0.037229	0.039961	0.504762	0.478337	0.472043
TG(16:0_16:0_18:1)	1133 ± 229.1	1916.63	2095.43	1619.42		5.88721e-05	0.0193754	0.017614	0.0278452	0.504762	0.478337	0.421419
TG(16:0_16:0_18:2)	437 ± 37.5	89.7483	108.696	70.6522		0.0106934	0.0193754	0.017614	0.0278452	0.504762	0.478337	0.453143
TG(16:0_16:1_17:0)	17.6 ± 9.9	1050	1089.77	912.784		0.00011771	0.0193754	0.017614	0.0278452	0.504762	0.478337	0.456949
TG(16:0_16:1_18:1)	533 ± 112.9	1304.17	1290.81	1250.09		2.62597e-05	0.0193754	0.017614	0.0278452	0.504762	0.478337	0.472043
TG(16:0_17:0_18:1)	47 ± 13.4	216.17	234.468	189.362		0.000287317	0.0193754	0.017614	0.0278452	0.504762	0.478337	0.456949
TG(16:0_17:0_18:2)	39.6 ± 3.8	52.5253	63.1313	43.3081		0.05087	0.0283463	0.0405382	0.0278452	0.504762	0.478337	0.453143
TG(16:0_18:0_18:1)	1033 ± 518	673.766	690.997	615.198		2.62597e-05	0.0193754	0.017614	0.0278452	0.504762	0.478337	0.472043
TG(16:0_18:1_18:1)	3304.6 ± 362.7	1685.6	1710.96	1568.67		8.20369e-07	0.0193754	0.017614	0.0278452	0.504762	0.478337	0.453143
TG(16:0_18:1_18:2)	2004 ± 163.2	108.643	114.87	99.8752		9.58406e-05	0.0193754	0.017614	0.0278452	0.504762	0.478337	0.456949
TG(16:0_18:2_18:2)	478.6 ± 37.9	18.6795	28.8759	8.96364		0.267029	0.129061	0.0841127	0.265861	0.504762	0.478337	0.421419
TG(16:1_16:1_16:1)	0 ± 0	[12.6]	[10.4]	[14.75]		0.048652	0.0325307	0.0307924	0.0278452	0.504762	0.478337	0.421419
TG(16:1_16:1_18:0)	44.8 ± 4.3	-59.375	-46.4286	-55.3571		0.0436892	0.0429228	0.0405382	0.0278452	0.504762	0.501577	0.472043
TG(16:1_16:1_18:1)	99.8 ± 13.3	248.497	207.816	248.447		0.00333845	0.0193754	0.017614	0.0278452	0.504762	0.478337	0.456949
TG(16:1_17:0_18:1)	297.2 ± 21.6	321.602	334.724	284.421		2.66116e-05	0.0193754	0.017614	0.0278452	0.504762	0.478337	0.398417
TG(16:1_18:1_18:1)	177.4 ± 22.4	1628.41	1535.63	1699.04		5.88721e-05	0.0193754	0.017614	0.0278452	0.504762	0.478337	0.456949
TG(16:1_18:1_18:2)	300.2 ± 32.2	88.541	89.5403	85.7095		0.00809673	0.0193754	0.017614	0.0278452	0.504762	0.478337	0.472043
TG(17:0_18:1_18:1)	66.8 ± 6.2	168.563	184.731	163.099		4.25827e-05	0.0193754	0.017614	0.0278452	0.504762	0.478337	0.472043
TG(18:0_18:0_18:1)	183.6 ± 94.8	182.244	207.19	155.855		0.0154867	0.0429228	0.0270071	0.0720864	0.504762	0.478337	0.456949
TG(18:0_18:1_18:1)	914 ± 228.6	540.284	647.987	504.349		4.34028e-06	0.0193754	0.017614	0.0278452	0.504762	0.478337	0.339504
TG(18:0_18:2_18:2)	151.8 ± 15.5	-20.8169	-5.66535	-32.4769		0.067874	0.0935166	0.501577	0.0278452	0.456248	0.478337	0.317435
TG(18:1_18:1_18:1)	232 ± 113.6	4139.31	4186.21	4002.37		4.34028e-06	0.0193754	0.017614	0.0278452	0.504762	0.478337	0.456949
TG(18:1_18:1_18:2)	398.4 ± 57.4	518.373	512.45	495.946		3.92286e-05	0.0193754	0.017614	0.0278452	0.504762	0.478337	0.472043
TG(18:1_18:1_20:4)	213.2 ± 29.9	220.075	208.349	221.295		9.58406e-05	0.0193754	0.017614	0.0278452	0.504762	0.478337	0.472043
TG(18:1_18:1_22:6)	121.6 ± 18.4	299.507	351.151	293.709		4.34028e-06	0.0193754	0.017614	0.0278452	0.504762	0.478337	0.398417
TG(18:1_18:2_18:2)	130 ± 53	89.8462	100.923	71.1538		0.302447	0.0935166	0.0616538	0.265861	0.504762	0.478337	0.456949
TG(18:2_18:2_18:2)	27.6 ± 13.1	-72.4638	-86.9565	-100		0.159926	0.201466	0.13217	0.101167	0.504762	0.478337	0.456949
TG(18:2_18:2_20:4)	46.6 ± 7.7	-38.6266	-36.0515	-42.5966		0.113562	0.0935166	0.141239	0.101167	0.504762	0.478337	0.472043
P.S. significant (p<0.05) results are highlighted in red; n=5 for Ctrl, FFA and FFA w/o etn groups; n=4 for FFA w/ 5X cho group
P.S.2. data in square brackets are in pmol/mg

## Sheet: S_table_7
Supplementary Table 7. Instrumental settings for general lipidomics method 1 and 2
Lipid class	No. lipid species	Parent ion	Fragment pattern	Internal standard (supplier)	Voltage settingsc
					DP	EP	CE	CXP
Dihydroceramide	5	[M+H]+	PI, m/z 284.3	Dihydroceramide 8:0 (Avanti)	90	10	39	18
Ceramide	6	[M+H]+	PI, m/z 264.3	Ceramide 17:0 (Avanti)	50	10	35	12
Monohexosylceramide	6	[M+H]+	PI, m/z 264.3	Monohexosylceramide 16:0 (d3) (Matreya LLC Inc.)	77	10	50	12
Dihexosylceramide	6	[M+H]+	PI, m/z 264.3	Dihexosylceramide 16:0 (d3) (Matreya LLC Inc.)	100	10	65	12
GM3 ganglioside	5	[M+H]+	PI, m/z 264.3	Trihexosylceramide 17:0 (Matreya LLC Inc.)	155	10	105	16
GM1 ganglioside	2	[M+H]+	PI, m/z 366.2	Trihexosylceramide 17:0 (Matreya LLC Inc.)	160	10	50	16
Sphingomyelin	18	[M+H]+	PI, m/z 184.1	Sphingomyelin C12:0 (Avanti)	65	10	45	11
Phosphatidylcholine	45-51	[M+H]+	PI, m/z 184.1	Phosphatidylcholine 13:0/13:0 (Avanti)	100	10	45	11
Alkylphosphatidylcholine	17	[M+H]+	PI, m/z 184.1	Phosphatidylcholine 13:0/13:0 (Avanti)	100	10	45	11
Alkenylphosphatidylcholine	11	[M+H]+	PI, m/z 184.1	Phosphatidylcholine 13:0/13:0 (Avanti)	100	10	45	11
Lysphosphatidylcholine	15	[M+H]+	PI, m/z 104.1	Lysophosphatidylcholine 13:0 (Avanti)	90	10	42	5
Phosphatidylethanolamine	15-21	[M+H]+	NL, 141 Da	Phosphatidylethanolamine 17:0/17:0 (Avanti)	80	10	31	7
Alkylphosphatidylethanolamine	7	[M+H]+	NL, 141 Da	Phosphatidylethanolamine 17:0/17:0 (Avanti)	80	10	31	7
Alkenylphosphatidylethanolamine	17	[M+H]+	NL, fatty acid	Phosphatidylethanolamine 17:0/17:0 (Avanti)	80	10	31	7
Lysophosphatidylethanolamine	12	[M+H]+	NL, 141 Da	Lysophosphatidylethanolamine 14:0 (Avanti)	80	10	31	7
Phosphatidylinositol	16	[M+NH4]+	NL, 277 Da	Phosphatidylethanolamine 17:0/17:0 (Avanti)	51	10	43	14
Lysophosphatidylinositol	7	[M+NH4]+	NL, 277 Da	Phosphatidylethanolamine 17:0/17:0 (Avanti)	51	10	33	14
Phosphatidylserine	5	[M+H]+	NL, 185 Da	Phosphatidylserine 17:0/17:0 (Avanti)	86	10	29	16
Phosphatidylglycerol	1	[M+NH4]+	NL, 189 Da	Phosphatidylglycerol 17:0/17:0 (Avanti)	60	10	25	12
Cardiolipin	16	[M+H]+	NL, DG	Cardiolipin 14:0/14:0/14:0/14:0 (Avanti)	130	10	39	12
Cholesterol	1	[M+NH4]+	PI, m/z 369.3	Cholesterol (d7) (Avanti)	55	10	17	12
Cholesterol ester	22	[M+NH4]+	PI, m/z 369.3	Cholesterol ester 18:0 (d6) (CDN Isotopes)	30	10	20	12
Diacylglycerol	21	[M+NH4]+	NL, fatty acid	Diacylglycerol 15:0/15:0 (Sigma-Aldrich)	55	10	30	22
Triacylglycerol	42	[M+NH4]+	NL, fatty acid	Triacylglycerol 17:0/17:0/17:0 (Sigma-Aldrich)	95	10	30	12

## Sheet: S_table_8
Supplementary Table 8. Instrumental settings for tracer phospholipidomics methods
+369 Method
Lipid class	No. MRM transitions	Parent ion	Fragment pattern	Internal standard (supplier)	Voltage settings
					DP	EP	CE	CXP
Sphingomyelin	5*4	[M+H]+	PI, m/z 184.1, 187.1, 190.1, 193.1	Sphingomyelin C12:0 (Avanti)	65	10	45	11
Phosphatidylcholine	19*4	[M+H]+	PI, m/z 184.1, 187.1, 190.1, 193.1	Phosphatidylcholine 13:0/13:0 (Avanti)	100	10	45	11
Lysophosphatidylcholine	9*4	[M+H]+	PI, m/z 184.1, 187.1, 190.1, 193.1	Lysophosphatidylcholine 13:0 (Avanti)	90	10	38	12
+4 Method
Lipid class	No. MRM transitions	Parent ion	Fragment pattern	Internal standard	Voltage settings
					DP	EP	CE	CXP
Phosphatidylethanolamine	21*2	[M+H]+	NL, 141 & 145 Da	Phosphatidylethanolamine 17:0/17:0 (Avanti)	80	10	31	7
Lysophosphatidylethanolamine	7*2	[M+H]+	NL, 141 & 145 Da	Lysophosphatidylethanolamine 14:0 (Avanti)	80	10	31	7
